# Supplementary material for: Identification of stable, high copy number, medium-sized RNA degradation intermediates that accumulate in plants under non-stress conditions
Source: Plant Mol Biol. 2013 May 25;83(3):191–204. doi: 10.1007/s11103-013-0079-3 (PMC3777163; doi:10.1007/s11103-013-0079-3)
Supplement: Supplementary file 1 — Supplementary material 1 (XLSX 37 kb) [file 11103_2013_79_MOESM1_ESM.xlsx]

## Sheet: Sheet1
Degradant ID	Degradant Sequence (5'-3')	Source Locus	Putative Source Transcript	Putative Source coordinates	Blast E-value	Query_coverage	Identity	Strand	Terminal CCA	tRNA Anticodon
1A	CGACGGGGUAUUGUAAGUGGCAGAGUGGCCUUGCUGCCACGAUCCACUGAGAUUCAGCCCUUUGUCGCUAAGAUUCGA	AT3G41979-AT3G42047	25S rRNA	chr3:14199917-14227678	4e-35	100	100	Plus
1B	CGACGGGGUAUUGUAAGUGGCAGAGUGGCCUUGCUGCCACGAUCCACUGAGAUUCAGCCCUUUGUCGCUAAG	AT3G41979-AT3G42047	25S rRNA	chr3:14199917-14227678	4e-35	100	100	Plus
2A	CGAUUCGGGGCGUGGACCGACGCGGAUUACGGUGGCGGCCUAAGCCCGGGCC	AT2G01021-AT2G01023	25S rRNA	chr2:6571-6672	1e-19	98.1	100	Plus
2A	CGAUUCGGGGCGUGGACCGACGCGGAUUACGGUGGCGGCCUAAGCCCGGGCC	AT3G41979-AT3G42047	25S rRNA	chr3:14199917-14227678	1e-19	98.1	100	Plus
3	CGGGAAGAGUUAUCUUUUCTGUUUAACAGCCUGCCCACCCUGG	AT3G41979-AT3G42047	25S rRNA	chr3:14199917-14227678	2e-15	100	100	Plus
3	CGGGAAGAGUUAUCUUUUCTGUUUAACAGCCUGCCCACCCUGG	AT2G01021-AT2G01023	25S rRNA	chr2:6673-9647	2e-15	100	100	Plus
8	AUUGGCGGGAUCCCUCGCGGGUGCACCGCC	AT3G41979-AT3G42047	25S rRNA	chr3:14199917-14227678	2e-12	100	100	Plus
8	AUUGGCGGGAUCCCUCGCGGGUGCACCGCC	AT2G01021-AT2G01023	25S rRNA	chr2:6673-9647	2e-12	100	100	Plus
10	AGAAGCGUCCUCAGCGACGGACCGGGCC	AT3G41979-AT3G42047	25S rRNA	chr3:14199917-14227678	9e-08	100	100	Plus
10	AGAAGCGUCCUCAGCGACGGACCGGGCC	AT2G01020-AT2G01021	25S rRNA	chr2:5946-6570	9e-08	100	100	Plus
15	CGGGAGUAACUAUGACUCUC	AT3G41979-AT3G42047	25S rRNA	chr3:14199917-14227678	8e-04	100	100	Plus
16	CGGCGUUCGAAUUGUAGUC	AT3G41979-AT3G42047	25S rRNA	chr3:14199917-14227678	3e-03	100	100	Plus
16	CGGCGUUCGAAUUGUAGUC	AT2G01020-AT2G01021	25S rRNA	chr2:5946-6570	3e-03	100	100	Plus
17B	CACAUGGGUUAGUCGAUCC	AT3G41979-AT3G42047	25S rRNA	chr3:14199917-14227678	2e-06	100	100	Plus
18	AAGACCCUGUUGAGCUUGA	AT3G41979-AT3G42047	25S rRNA	chr3:14199917-14227678	3e-03	100	100	Plus
18	AAGACCCUGUUGAGCUUGA	AT2G01021-AT2G01023	25S rRNA	chr2:6673-9647	3e-03	100	100	Plus
22B	CGGACUGCUCGAGCUGC	AT3G41979-AT3G42047	25S rRNA	chr3:14199917-14227678	0.01	100	100	Plus
22B	CGGACUGCUCGAGCUGC	AT2G01021-AT2G01023	25S rRNA	chr2:6673-9647	0.01	100	100	Plus
26	CAUUCAAAUUUCUGCCCUAUCAACUUUCGAUGGUAGGAUAGUGGCCUA	AT3G41768.1	18S rRNA	chr3:14197677-14199484	5e-18	100	100	Plus
26	CAUUCAAAUUUCUGCCCUAUCAACUUUCGAUGGUAGGAUAGUGGCCUA	AT2G01010.1	18S rRNA	chr2:3706-5513	5e-18	100	100	Plus
28	CUAUGGGUGGUGGUGCAUGGCCGUUCUUAGUUGGU	AT3G41768.1	18S rRNA	chr3:14197677-14199484	3e-11	100	100	Plus
28	CUAUGGGUGGUGGUGCAUGGCCGUUCUUAGUUGGU	AT2G01010.1	18S rRNA	chr2:3706-5513	3e-11	100	100	Plus
29A	CCGCCCGCGACGUCGCGAGAAGUCCACUAAACCC	AT3G41768.1	18S rRNA	chr3:14197677-14199484	3e-10	97.1	100	Plus
29A	CCGCCCGCGACGUCGCGAGAAGUCCACUAAACCC	AT2G01010.1	18S rRNA	chr2:3706-5513	3e-10	97.1	100	Plus
32A	UGAAGUGUUCGGAUCGCGGCGACGUGGGUGGU	AT3G41768.1	18S rRNA	chr3:14197677-14199484	9e-10	100	100	Plus
32A	UGAAGUGUUCGGAUCGCGGCGACGUGGGUGGU	AT2G01010.1	18S rRNA	chr2:3706-5513	9e-10	100	100	Plus
35C	UCGGCGAUACGCUCCUGGU	AT3G41768.1	18S rRNA	chr3:14197677-14199484 FORWARD LENGTH=1808	0.003	100	100	Plus
35C	UCGGCGAUACGCUCCUGGU	AT2G01010.1	18S rRNA	chr2:3706-5513 FORWARD LENGTH=1808	0.003	100	100	Plus
35D	UCGGCGAUACGCUCCUGG	AT3G41768.1	18S rRNA	chr3:14197677-14199484 FORWARD LENGTH=1808	0.011	100	100	Plus
35D	UCGGCGAUACGCUCCUGG	AT2G01010.1	18S rRNA	chr2:3706-5513 FORWARD LENGTH=1808	0.011	100	100	Plus
36	CCCUUUGUACACACCGCCCG	AT3G41768.1	18S rRNA	chr3:14197677-14199484	9e-04	100	100	Plus
36	CCCUUUGUACACACCGCCCG	AT2G01010.1	18S rRNA	chr2:3706-5513	9e-04	100	100	Plus
37	AAGACGAUCAGAUACCGUC	AT3G41768.1	18S rRNA	chr3:14197677-14199484 FORWARD LENGTH=1808	0.003	100	100	Plus
37	AAGACGAUCAGAUACCGUC	AT2G01010.1	18S rRNA	chr2:3706-5513 FORWARD LENGTH=1808	0.003	100	100	Plus
38	CAUAGUAAGGAUUGACAGA	AT3G41768.1	18S rRNA	chr3:14197677-14199484 FORWARD LENGTH=1808	0.003	100	100	Plus
38	CAUAGUAAGGAUUGACAGA	AT2G01010.1	18S rRNA	chr2:3706-5513 FORWARD LENGTH=1808	0.003	100	100	Plus
39	UGAAAUUCUUGGAUUUAU	AT3G41768.1	18S rRNA	chr3:14197677-14199484 FORWARD LENGTH=1808	0.011	100	100	Plus
39	UGAAAUUCUUGGAUUUAU	AT2G01010.1	18S rRNA	chr2:3706-5513 FORWARD LENGTH=1808	0.011	100	100	Plus
47A	AUGCGAUCAUACCAGCACUAAUGCACCGGAUCCCAUCAGAACUCCGCAGUUAAGCGUGCUUGGG[C/t]GAGAGUAGUACUAGGAUGGGUGACCUCCCGGGAA[G/c]UCCUCGUGUUGCAUCCCU	AT4G06477.1	5S rRNA (transposable element)	chr4:3060975-3065294	9e-53	100	98	Minus
47B	UGCGAUCAUACCAGCACUAAUGCACCGGAUCCCAUCAGAACUCCGCAGUUAAGCGUGCUUGGG[C/t]GAGAGUAGUACUAGGAUGGGUGACCUCCCGGGAA[G/c]UCCUCGUGUUGCAUCCCU	AT4G06477.1	5S rRNA (transposable element)	chr4:3060975-3065294	3e-52	100	98	Minus
47C	CAUACCAGCACUAAUGCACCGGAUCCCAUCAGAACUCCGCAGUUAAGCGUGCUUGGG[C/t]GAGAGUAGUACUAGGAUGGGUGACCUCCCGGGAA[G/c]UCCUCGUGUUGCAUCCCU	AT4G06477.1	5S rRNA (transposable element)	chr4:3060975-3065294	5e-49	100	98	Minus
47E	AUGCGAUCAUACCAGCACUAAUGCACCGGAUC	AT4G06477.1	5S rRNA (transposable element)	chr4:3060975-3065294	9e-10	100	100	Minus
47L	UCCUCGUGUUGCAUCCC	AT4G06477.1	5S rRNA (transposable element)	chr4:3060975-3065294	9e-10	100	100	Minus
48A	CAUCCCGAACUUGGUGGUUAAACUCUACUGCGGUGACGAUACUGUAGGGGAGGUCCUGCGGAAAAAUAGCUCGACGCCAGGAU	ATCG00970.1	5S rRNA (chloroplast)	chrC:107949-108069	1e-36	100	100	Plus
48A	CAUCCCGAACUUGGUGGUUAAACUCUACUGCGGUGACGAUACUGUAGGGGAGGUCCUGCGGAAAAAUAGCUCGACGCCAGGAU	ATCG01160.1	5S rRNA (chloroplast)	chrC:130580-130700	1e-36	100	100	Plus
48D	UCCUGCGGAAAAAUAGCUCGACGCCAGGAU	ATCG00970.1	5S rRNA (chloroplast)	chrC:107949-108069	9e-09	100	100	Plus
48D	UCCUGCGGAAAAAUAGCUCGACGCCAGGAU	ATCG01160.1	5S rRNA (chloroplast)	chrC:130580-130700	9e-09	100	100	Plus
53A	GGGCAGGUUCUUACGCGUUACUCACCCGUCCGCCACUGGAAACACCACUUCCCGUCCGACUUGCAUGUGUUAAGCAUGCCGCCAGCGUUCAU	ATCG00920.1	16S rRNA (chloroplast)	chrC:101012-102502	2e-41	100	100	Minus
53A	GGGCAGGUUCUUACGCGUUACUCACCCGUCCGCCACUGGAAACACCACUUCCCGUCCGACUUGCAUGUGUUAAGCAUGCCGCCAGCGUUCAU	ATCG01210.1	16S rRNA (chloroplast)	chrC:136147-137637	2e-41	100	100	Minus
53B	UCUCAUGGAGAGUUCGAUCC[G/t]GGCUCAGGAUGAACGCUGGCGGCAUGC	ATCG00920.1	16S rRNA (chloroplast)	chrC:101012-102502	2e-16	100	97	Plus
53B	UCUCAUGGAGAGUUCGAUCC[G/t]GGCUCAGGAUGAACGCUGGCGGCAUGC	ATCG01210.1	16S rRNA (chloroplast)	chrC:136147-137637	2e-16	100	97	Plus
54A	UGAAGUCGUAACAAGGUAGCCGUA[G/c][G/t]GGAA[C/g][C/g]UGCGGCUGGAUCACCUCCUU	ATCG00920.1	16S rRNA (chloroplast)	chrC:101012-102502	9e-15	100	92	Plus
54A	UGAAGUCGUAACAAGGUAGCCGUA[G/c][G/t]GGAA[C/g][C/g]UGCGGCUGGAUCACCUCCUU	ATCG01210.1	16S rRNA (chloroplast)	chrC:136147-137637	9e-15	100	92	Plus
55A	AGUCUUUGAACGCAAGUUGCGCCCCAAGCCUUCUGGCCGAGGGCACGUCUGCCUGGGUGUCACA	AT3G41979.1	5S rRNA	chr3:14199753-14199916	1e-26	100	100	Plus
55A	AGUCUUUGAACGCAAGUUGCGCCCCAAGCCUUCUGGCCGAGGGCACGUCUGCCUGGGUGUCACA	AT2G01020.1	5S rRNA	chr2:5782-5945	1e-26	100	100	Plus
55D	CCGAGGGCACGUCUGCCUGGGUGUCACA	AT3G41979.1	5S rRNA	chr3:14199753-14199916	9e-08	100	100	Plus
55D	CCGAGGGCACGUCUGCCUGGGUGUCACA	AT2G01020.1	5S rRNA	chr2:5782-5945	9e-08	100	100	Plus
55G	CCGAGGGCACGUCUGCCUGGG	AT3G41979.1	5S rRNA	chr3:14199753-14199916	2e-04	100	100	Plus
55G	CCGAGGGCACGUCUGCCUGGG	AT2G01020.1	5S rRNA	chr2:5782-5945	2e-04	100	100	Plus
61	CCAGAGAUUCUGGGUUCG[G/a]UCCCCAGUGAAGUCUGCAA	AT2G42970.1	tRNA-Arg-1	chr2:17873690-17873762	2e-08	86.8	96	Plus	CCA	ACG
61	CCAGAGAUUCUGGGUUCG[G/a]UCCCCAGUGAAGUCUGCAA	AT1G13010.1	tRNA-Arg-1	chr1:4440214-4440286	2e-08	86.8	96	Plus	CCA	ACG
62	ACUCUGGGUUCG[U/a]UCCCCAGUGGAGUCGCCA	AT2G22280.1	tRNA-Arg-1	chr2:9465581-9465653	5e-06	90.3	96	Plus	CCA	ACG
64C	AGAUUGUGGGUUCG[U/a]GUC[A/c]CACCGUGGUCGCCACCA	AT1G79240.1	tRNA-Arg-1	chr1:29804123-29804195	8e-06	83.3	93	Plus	CCA	CCG
64C	AGAUUGUGGGUUCG[U/a]GUC[A/c]CACCGUGGUCGCCACCA	AT1G16450.1	tRNA-Arg-1	chr1:5619471-5619543	8e-06	83.3	93	Plus	CCA	CCG
68A	UCCUUAGCU[N/c]AGUGGUAGAGCAAUUGACUGC	AT2G28730.1	tRNA-Cys-1	chr2:12329003-12329074	3e-08	100	96	Plus		GCA
68A	UCCUUAGCU[N/c]AGUGGUAGAGCAAUUGACUGC	AT1G53410.1	tRNA-Cys-1	chr1:19925839-19925910	3e-08	100	96	Plus		GCA
68B	GGGUCCAUA[A/g]CUCAGUGGUAGAGCAUUUGA	AT3G52345.1	tRNA-Cys-1	chr3:19409368-19409439	1e-05	100	96	Plus		GCA
69A	UAGAAUAGUACCCUGCCACGGUACAGACCCGGGUUCG[U/a]UUCCCGGCUGGUGCACCA	AT5G07135.1	tRNA-Gly-1	chr5:2212678-2212748	5e-19	94.6	98	Plus	CCA	GCC
69A	UAGAAUAGUACCCUGCCACGGUACAGACCCGGGUUCG[U/a]UUCCCGGCUGGUGCACCA	AT5G19095.1	tRNA-Gly-1	chr5:6401239-6401309	5e-19	94.6	98	Plus	CCA	GCC
69A	UAGAAUAGUACCCUGCCACGGUACAGACCCGGGUUCG[U/a]UUCCCGGCUGGUGCACCA	AT5G66817.1	tRNA-Gly-1	chr5:26682708-26682778	5e-19	94.6	98	Plus	CCA	GCC
69A	UAGAAUAGUACCCUGCCACGGUACAGACCCGGGUUCG[U/a]UUCCCGGCUGGUGCACCA	AT4G32475.1	tRNA-Gly-1	chr4:15671393-15671463	5e-19	94.6	98	Plus	CCA	GCC
69A	UAGAAUAGUACCCUGCCACGGUACAGACCCGGGUUCG[U/a]UUCCCGGCUGGUGCACCA	AT3G53965.1	tRNA-Gly-1	chr3:19984941-19985011	5e-19	94.6	98	Plus	CCA	GCC
69A	UAGAAUAGUACCCUGCCACGGUACAGACCCGGGUUCG[U/a]UUCCCGGCUGGUGCACCA	AT3G58165.1	tRNA-Gly-1	chr3:21542282-21542352	5e-19	94.6	98	Plus	CCA	GCC
69A	UAGAAUAGUACCCUGCCACGGUACAGACCCGGGUUCG[U/a]UUCCCGGCUGGUGCACCA	AT3G61715.1	tRNA-Gly-1	chr3:22842522-22842592	5e-19	94.6	98	Plus	CCA	GCC
69A	UAGAAUAGUACCCUGCCACGGUACAGACCCGGGUUCG[U/a]UUCCCGGCUGGUGCACCA	AT2G30450.1	tRNA-Gly-1	chr2:12975948-12976018	5e-19	94.6	98	Plus	CCA	GCC
69A	UAGAAUAGUACCCUGCCACGGUACAGACCCGGGUUCG[U/a]UUCCCGGCUGGUGCACCA	AT2G30180.1	tRNA-Gly-2	chr2:12881591-12881661	5e-19	94.6	98	Plus	CCA	GCC
69A	UAGAAUAGUACCCUGCCACGGUACAGACCCGGGUUCG[U/a]UUCCCGGCUGGUGCACCA	AT2G30190.1	tRNA-Gly-1	chr2:12882734-12882804	5e-19	94.6	98	Plus	CCA	GCC
69A	UAGAAUAGUACCCUGCCACGGUACAGACCCGGGUUCG[U/a]UUCCCGGCUGGUGCACCA	AT1G60820.1	tRNA-Gly-2	chr1:22394637-22394707	5e-19	94.6	98	Plus	CCA	GCC
69A	UAGAAUAGUACCCUGCCACGGUACAGACCCGGGUUCG[U/a]UUCCCGGCUGGUGCACCA	AT1G06860.1	tRNA-Gly-2	chr1:2107398-2107468	5e-19	94.6	98	Plus	CCA	GCC
69A	UAGAAUAGUACCCUGCCACGGUACAGACCCGGGUUCG[U/a]UUCCCGGCUGGUGCACCA	AT1G04320.1	tRNA-Gly-1	chr1:1159023-1159093	5e-19	94.6	98	Plus	CCA	GCC
69A	UAGAAUAGUACCCUGCCACGGUACAGACCCGGGUUCG[U/a]UUCCCGGCUGGUGCACCA	AT1G06880.1	tRNA-Gly-1	chr1:2111148-2111218	5e-19	94.6	98	Plus	CCA	GCC
69A	UAGAAUAGUACCCUGCCACGGUACAGACCCGGGUUCG[U/a]UUCCCGGCUGGUGCACCA	AT1G60580.1	tRNA-Gly-1	chr1:22313414-22313484	5e-19	94.6	98	Plus	CCA	GCC
69C	CGGUACAGACCCGGGUUCG[U/a]UUCCCGGCUGGUGCAC	AT5G07135.1	tRNA-Gly-1	chr5:2212678-2212748	1e-09	97.2	97	Plus	C	GCC
69C	CGGUACAGACCCGGGUUCG[U/a]UUCCCGGCUGGUGCAC	AT5G19095.1	tRNA-Gly-1	chr5:6401239-6401309	1e-09	97.2	97	Plus	C	GCC
69C	CGGUACAGACCCGGGUUCG[U/a]UUCCCGGCUGGUGCAC	AT5G66817.1	tRNA-Gly-1	chr5:26682708-26682778	1e-09	97.2	97	Plus	C	GCC
69C	CGGUACAGACCCGGGUUCG[U/a]UUCCCGGCUGGUGCAC	AT4G32475.1	tRNA-Gly-1	chr4:15671393-15671463	1e-09	97.2	97	Plus	C	GCC
69C	CGGUACAGACCCGGGUUCG[U/a]UUCCCGGCUGGUGCAC	AT3G53965.1	tRNA-Gly-1	chr3:19984941-19985011	1e-09	97.2	97	Plus	C	GCC
69C	CGGUACAGACCCGGGUUCG[U/a]UUCCCGGCUGGUGCAC	AT3G06105.1	tRNA-Gly-1	chr3:1843324-1843394	1e-09	97.2	97	Plus	C	GCC
69C	CGGUACAGACCCGGGUUCG[U/a]UUCCCGGCUGGUGCAC	AT3G58165.1	tRNA-Gly-1	chr3:21542282-21542352	1e-09	97.2	97	Plus	C	GCC
69C	CGGUACAGACCCGGGUUCG[U/a]UUCCCGGCUGGUGCAC	AT3G61715.1	tRNA-Gly-1	chr3:22842522-22842592	1e-09	97.2	97	Plus	C	GCC
69C	CGGUACAGACCCGGGUUCG[U/a]UUCCCGGCUGGUGCAC	AT2G30450.1	tRNA-Gly-1	chr2:12975948-12976018	1e-09	97.2	97	Plus	C	GCC
69C	CGGUACAGACCCGGGUUCG[U/a]UUCCCGGCUGGUGCAC	AT2G30180.1	tRNA-Gly-2	chr2:12881591-12881661	1e-09	97.2	97	Plus	C	GCC
69C	CGGUACAGACCCGGGUUCG[U/a]UUCCCGGCUGGUGCAC	AT2G30190.1	tRNA-Gly-1	chr2:12882734-12882804	1e-09	97.2	97	Plus	C	GCC
69C	CGGUACAGACCCGGGUUCG[U/a]UUCCCGGCUGGUGCAC	AT1G60840.1	tRNA-Gly-1	chr1:22397592-22397662	1e-09	97.2	97	Plus	C	GCC
69C	CGGUACAGACCCGGGUUCG[U/a]UUCCCGGCUGGUGCAC	AT1G60820.1	tRNA-Gly-2	chr1:22394637-22394707	1e-09	97.2	97	Plus	C	GCC
69C	CGGUACAGACCCGGGUUCG[U/a]UUCCCGGCUGGUGCAC	AT1G06860.1	tRNA-Gly-2	chr1:2107398-2107468	1e-09	97.2	97	Plus	C	GCC
69C	CGGUACAGACCCGGGUUCG[U/a]UUCCCGGCUGGUGCAC	AT1G04320.1	tRNA-Gly-1	chr1:1159023-1159093	1e-09	97.2	97	Plus	C	GCC
69C	CGGUACAGACCCGGGUUCG[U/a]UUCCCGGCUGGUGCAC	AT1G06880.1	tRNA-Gly-1	chr1:2111148-2111218	1e-09	97.2	97	Plus	C	GCC
69C	CGGUACAGACCCGGGUUCG[U/a]UUCCCGGCUGGUGCAC	AT1G60580.1	tRNA-Gly-1	chr1:22313414-22313484	1e-09	97.2	97	Plus	C	GCC
69D	UACAGACCCGGGUUCG[U/a]UUCCCGGCUGGUGC	AT5G07135.1	tRNA-Gly-1	chr5:2212678-2212748	1e-07	100	96	Plus		GCC
69D	UACAGACCCGGGUUCG[U/a]UUCCCGGCUGGUGC	AT5G19095.1	tRNA-Gly-1	chr5:6401239-6401309	1e-07	100	96	Plus		GCC
69D	UACAGACCCGGGUUCG[U/a]UUCCCGGCUGGUGC	AT5G66817.1	tRNA-Gly-1	chr5:26682708-26682778	1e-07	100	96	Plus		GCC
69D	UACAGACCCGGGUUCG[U/a]UUCCCGGCUGGUGC	AT4G32475.1	tRNA-Gly-1	chr4:15671393-15671463	1e-07	100	96	Plus		GCC
69D	UACAGACCCGGGUUCG[U/a]UUCCCGGCUGGUGC	AT3G53965.1	tRNA-Gly-1	chr3:19984941-19985011	1e-07	100	96	Plus		GCC
69D	UACAGACCCGGGUUCG[U/a]UUCCCGGCUGGUGC	AT3G06105.1	tRNA-Gly-1	chr3:1843324-1843394	1e-07	100	96	Plus		GCC
69D	UACAGACCCGGGUUCG[U/a]UUCCCGGCUGGUGC	AT3G58165.1	tRNA-Gly-1	chr3:21542282-21542352	1e-07	100	96	Plus		GCC
69D	UACAGACCCGGGUUCG[U/a]UUCCCGGCUGGUGC	AT3G61715.1	tRNA-Gly-1	chr3:22842522-22842592	1e-07	100	96	Plus		GCC
69D	UACAGACCCGGGUUCG[U/a]UUCCCGGCUGGUGC	AT2G30450.1	tRNA-Gly-1	chr2:12975948-12976018	1e-07	100	96	Plus		GCC
69D	UACAGACCCGGGUUCG[U/a]UUCCCGGCUGGUGC	AT2G30180.1	tRNA-Gly-2	chr2:12881591-12881661	1e-07	100	96	Plus		GCC
69D	UACAGACCCGGGUUCG[U/a]UUCCCGGCUGGUGC	AT2G30190.1	tRNA-Gly-1	chr2:12882734-12882804	1e-07	100	96	Plus		GCC
69D	UACAGACCCGGGUUCG[U/a]UUCCCGGCUGGUGC	AT1G60840.1	tRNA-Gly-1	chr1:22397592-22397662	1e-07	100	96	Plus		GCC
69D	UACAGACCCGGGUUCG[U/a]UUCCCGGCUGGUGC	AT1G60820.1	tRNA-Gly-2	chr1:22394637-22394707	1e-07	100	96	Plus		GCC
69D	UACAGACCCGGGUUCG[U/a]UUCCCGGCUGGUGC	AT1G06860.1	tRNA-Gly-2	chr1:2107398-2107468	1e-07	100	96	Plus		GCC
69D	UACAGACCCGGGUUCG[U/a]UUCCCGGCUGGUGC	AT1G04320.1	tRNA-Gly-1	chr1:1159023-1159093	1e-07	100	96	Plus		GCC
69D	UACAGACCCGGGUUCG[U/a]UUCCCGGCUGGUGC	AT1G06880.1	tRNA-Gly-1	chr1:2111148-2111218	1e-07	100	96	Plus		GCC
69D	UACAGACCCGGGUUCG[U/a]UUCCCGGCUGGUGC	AT1G60580.1	tRNA-Gly-1	chr1:22313414-22313484	1e-07	100	96	Plus		GCC
69F	ACCCGGGUUCG[U/a]UUCCCGGCUGGUGCACCA	AT5G07135.1	tRNA-Gly-1	chr5:2212678-2212748	2e-05	90	96	Plus	CCA	GCC
69F	ACCCGGGUUCG[U/a]UUCCCGGCUGGUGCACCA	AT5G19095.1	tRNA-Gly-1	chr5:6401239-6401309	2e-05	90	96	Plus	CCA	GCC
69F	ACCCGGGUUCG[U/a]UUCCCGGCUGGUGCACCA	AT5G66817.1	tRNA-Gly-1	chr5:26682708-26682778	2e-05	90	96	Plus	CCA	GCC
69F	ACCCGGGUUCG[U/a]UUCCCGGCUGGUGCACCA	AT4G32475.1	tRNA-Gly-1	chr4:15671393-15671463	2e-05	90	96	Plus	CCA	GCC
69F	ACCCGGGUUCG[U/a]UUCCCGGCUGGUGCACCA	AT3G53965.1	tRNA-Gly-1	chr3:19984941-19985011	2e-05	90	96	Plus	CCA	GCC
69F	ACCCGGGUUCG[U/a]UUCCCGGCUGGUGCACCA	AT3G06105.1	tRNA-Gly-1	chr3:1843324-1843394	2e-05	90	96	Plus	CCA	GCC
69F	ACCCGGGUUCG[U/a]UUCCCGGCUGGUGCACCA	AT3G58165.1	tRNA-Gly-1	chr3:21542282-21542352	2e-05	90	96	Plus	CCA	GCC
69F	ACCCGGGUUCG[U/a]UUCCCGGCUGGUGCACCA	AT3G61715.1	tRNA-Gly-1	chr3:22842522-22842592	2e-05	90	96	Plus	CCA	GCC
69F	ACCCGGGUUCG[U/a]UUCCCGGCUGGUGCACCA	AT2G30450.1	tRNA-Gly-1	chr2:12975948-12976018	2e-05	90	96	Plus	CCA	GCC
69F	ACCCGGGUUCG[U/a]UUCCCGGCUGGUGCACCA	AT2G30180.1	tRNA-Gly-2	chr2:12881591-12881661	2e-05	90	96	Plus	CCA	GCC
69F	ACCCGGGUUCG[U/a]UUCCCGGCUGGUGCACCA	AT2G30190.1	tRNA-Gly-1	chr2:12882734-12882804	2e-05	90	96	Plus	CCA	GCC
69F	ACCCGGGUUCG[U/a]UUCCCGGCUGGUGCACCA	AT1G60840.1	tRNA-Gly-1	chr1:22397592-22397662	2e-05	90	96	Plus	CCA	GCC
69F	ACCCGGGUUCG[U/a]UUCCCGGCUGGUGCACCA	AT1G60820.1	tRNA-Gly-2	chr1:22394637-22394707	2e-05	90	96	Plus	CCA	GCC
69F	ACCCGGGUUCG[U/a]UUCCCGGCUGGUGCACCA	AT1G06860.1	tRNA-Gly-2	chr1:2107398-2107468	2e-05	90	96	Plus	CCA	GCC
69F	ACCCGGGUUCG[U/a]UUCCCGGCUGGUGCACCA	AT1G04320.1	tRNA-Gly-1	chr1:1159023-1159093	2e-05	90	96	Plus	CCA	GCC
69F	ACCCGGGUUCG[U/a]UUCCCGGCUGGUGCACCA	AT1G06880.1	tRNA-Gly-1	chr1:2111148-2111218	2e-05	90	96	Plus	CCA	GCC
69F	ACCCGGGUUCG[U/a]UUCCCGGCUGGUGCACCA	AT1G60580.1	tRNA-Gly-1	chr1:22313414-22313484	2e-05	90	96	Plus	CCA	GCC
70C	CUAGUGGUAGAAUAGUACCCUGCCACG	AT5G07135.1	tRNA-Gly-1	chr5:2212678-2212748	3e-07	100	100	Plus		GCC
70C	CUAGUGGUAGAAUAGUACCCUGCCACG	AT5G19095.1	tRNA-Gly-1	chr5:6401239-6401309	3e-07	100	100	Plus		GCC
70C	CUAGUGGUAGAAUAGUACCCUGCCACG	AT5G66817.1	tRNA-Gly-1	chr5:26682708-26682778	3e-07	100	100	Plus		GCC
70C	CUAGUGGUAGAAUAGUACCCUGCCACG	AT4G32475.1	tRNA-Gly-1	chr4:15671393-15671463	3e-07	100	100	Plus		GCC
70C	CUAGUGGUAGAAUAGUACCCUGCCACG	AT3G53965.1	tRNA-Gly-1	chr3:19984941-19985011	3e-07	100	100	Plus		GCC
70C	CUAGUGGUAGAAUAGUACCCUGCCACG	AT3G58165.1	tRNA-Gly-1	chr3:21542282-21542352	3e-07	100	100	Plus		GCC
70C	CUAGUGGUAGAAUAGUACCCUGCCACG	AT3G61715.1	tRNA-Gly-1	chr3:22842522-22842592	3e-07	100	100	Plus		GCC
70C	CUAGUGGUAGAAUAGUACCCUGCCACG	AT2G30450.1	tRNA-Gly-1	chr2:12975948-12976018	3e-07	100	100	Plus		GCC
70C	CUAGUGGUAGAAUAGUACCCUGCCACG	AT2G42420.1	tRNA-Gly-1	chr2:17660778-17660848	3e-07	100	100	Plus		GCC
70C	CUAGUGGUAGAAUAGUACCCUGCCACG	AT2G30180.1	tRNA-Gly-2	chr2:12881591-12881661	3e-07	100	100	Plus		GCC
70C	CUAGUGGUAGAAUAGUACCCUGCCACG	AT2G30190.1	tRNA-Gly-1	chr2:12882734-12882804	3e-07	100	100	Plus		GCC
70C	CUAGUGGUAGAAUAGUACCCUGCCACG	AT1G60820.1	tRNA-Gly-2	chr1:22394637-22394707	3e-07	100	100	Plus		GCC
70C	CUAGUGGUAGAAUAGUACCCUGCCACG	AT1G06860.1	tRNA-Gly-2	chr1:2107398-2107468	3e-07	100	100	Plus		GCC
70C	CUAGUGGUAGAAUAGUACCCUGCCACG	AT1G04320.1	tRNA-Gly-1	chr1:1159023-1159093	3e-07	100	100	Plus		GCC
70C	CUAGUGGUAGAAUAGUACCCUGCCACG	AT1G06880.1	tRNA-Gly-1	chr1:2111148-2111218	3e-07	100	100	Plus		GCC
70C	CUAGUGGUAGAAUAGUACCCUGCCACG	AT1G60580.1	tRNA-Gly-1	chr1:22313414-22313484	3e-07	100	100	Plus		GCC
70C	CUAGUGGUAGAAUAGUACCCUGCCACG	AT1G60910.1	tRNA-Gly-1	chr1:22428167-22428237	3e-07	100	100	Plus		GCC
70D	AGUGGUCUAGUGGUAGAAUAGUACC	AT5G07135.1	tRNA-Gly-1	chr5:2212678-2212748	2e-06	100	100	Plus		GCC
70D	AGUGGUCUAGUGGUAGAAUAGUACC	AT5G19095.1	tRNA-Gly-1	chr5:6401239-6401309	2e-06	100	100	Plus		GCC
70D	AGUGGUCUAGUGGUAGAAUAGUACC	AT5G66817.1	tRNA-Gly-1	chr5:26682708-26682778	2e-06	100	100	Plus		GCC
70D	AGUGGUCUAGUGGUAGAAUAGUACC	AT4G32475.1	tRNA-Gly-1	chr4:15671393-15671463	2e-06	100	100	Plus		GCC
70D	AGUGGUCUAGUGGUAGAAUAGUACC	AT3G53965.1	tRNA-Gly-1	chr3:19984941-19985011	2e-06	100	100	Plus		GCC
70D	AGUGGUCUAGUGGUAGAAUAGUACC	AT3G58165.1	tRNA-Gly-1	chr3:21542282-21542352	2e-06	100	100	Plus		GCC
70D	AGUGGUCUAGUGGUAGAAUAGUACC	AT3G61715.1	tRNA-Gly-1	chr3:22842522-22842592	2e-06	100	100	Plus		GCC
70D	AGUGGUCUAGUGGUAGAAUAGUACC	AT2G30450.1	tRNA-Gly-1	chr2:12975948-12976018	2e-06	100	100	Plus		GCC
70D	AGUGGUCUAGUGGUAGAAUAGUACC	AT2G42420.1	tRNA-Gly-1	chr2:17660778-17660848	2e-06	100	100	Plus		GCC
70D	AGUGGUCUAGUGGUAGAAUAGUACC	AT2G30180.1	tRNA-Gly-2	chr2:12881591-12881661	2e-06	100	100	Plus		GCC
70D	AGUGGUCUAGUGGUAGAAUAGUACC	AT2G30190.1	tRNA-Gly-1	chr2:12882734-12882804	2e-06	100	100	Plus		GCC
70D	AGUGGUCUAGUGGUAGAAUAGUACC	AT1G60820.1	tRNA-Gly-2	chr1:22394637-22394707	2e-06	100	100	Plus		GCC
70D	AGUGGUCUAGUGGUAGAAUAGUACC	AT1G06860.1	tRNA-Gly-2	chr1:2107398-2107468	2e-06	100	100	Plus		GCC
70D	AGUGGUCUAGUGGUAGAAUAGUACC	AT1G04320.1	tRNA-Gly-1	chr1:1159023-1159093	2e-06	100	100	Plus		GCC
70D	AGUGGUCUAGUGGUAGAAUAGUACC	AT1G06880.1	tRNA-Gly-1	chr1:2111148-2111218	2e-06	100	100	Plus		GCC
70D	AGUGGUCUAGUGGUAGAAUAGUACC	AT1G60580.1	tRNA-Gly-1	chr1:22313414-22313484	2e-06	100	100	Plus		GCC
70D	AGUGGUCUAGUGGUAGAAUAGUACC	AT1G60910.1	tRNA-Gly-1	chr1:22428167-22428237	2e-06	100	100	Plus		GCC
72A	AGUGGUCUAGUGGCAUGAUAGUACC	AT5G02025.1	tRNA-Gly-1	chr5:389893-389963	2e-06	100	100	Plus		GCC
72A	AGUGGUCUAGUGGCAUGAUAGUACC	AT5G43535.1	tRNA-Gly-1	chr5:17495541-17495611	2e-06	100	100	Plus		GCC
72A	AGUGGUCUAGUGGCAUGAUAGUACC	AT1G71697.1	ATCK1(choline kinase 1)	chr1:26971223-26973464	2e-06	100	100	Plus
72A	AGUGGUCUAGUGGCAUGAUAGUACC	AT1G71700.1	tRNA-Gly-1	chr1:26973389-26973459	2e-06	100	100	Plus		GCC
73D	CAGGGUUCG[U/a]UUCCCUGGAUGCGC	AT5G53487.1	tRNA-Gly-1	chr5:21723114-21723184	3e-04	100	95	Plus		CCC
73D	CAGGGUUCG[U/a]UUCCCUGGAUGCGC	AT4G24025.1	tRNA-Gly-1	chr4:12486202-12486272	3e-04	100	95	Plus		CCC
73D	CAGGGUUCG[U/a]UUCCCUGGAUGCGC	AT4G10815.1	tRNA-Gly-1	chr4:6646430-6646500	3e-04	100	95	Plus		CCC
73D	CAGGGUUCG[U/a]UUCCCUGGAUGCGC	AT3G62735.1	tRNA-Gly-1	chr3:23210707-23210777	3e-04	100	95	Plus		CCC
73D	CAGGGUUCG[U/a]UUCCCUGGAUGCGC	AT2G47740.1	tRNA-Gly-1	chr2:19559855-19559925	3e-04	100	95	Plus		CCC
75A	UCGCUGGUUCG[U/a]UUCCGGCAGGUCGGACCA	AT4G39195.1	tRNA-Tyr-1	chr4:18254989-18255024	2e-05	90	96	Plus	CCA	GTA
75A	UCGCUGGUUCG[U/a]UUCCGGCAGGUCGGACCA	AT4G22265.1	tRNA-Tyr-1	chr4:11774461-11774496	2e-05	90	96	Plus	CCA	GTA
75A	UCGCUGGUUCG[U/a]UUCCGGCAGGUCGGACCA	AT3G48515.1	tRNA-Tyr-1	chr3:17974591-17974626	2e-05	90	96	Plus	CCA	GTA
75B	CGCUGGUUCG[U/a]UUCCGGCAGGUCGGACCA	AT4G39195.1	tRNA-Tyr-1	chr4:18254989-18255024	5e-05	89.7	96	Plus	CCA	GTA
75B	CGCUGGUUCG[U/a]UUCCGGCAGGUCGGACCA	AT4G22265.1	tRNA-Tyr-1	chr4:11774461-11774496	5e-05	89.7	96	Plus	CCA	GTA
75B	CGCUGGUUCG[U/a]UUCCGGCAGGUCGGACCA	AT3G48515.1	tRNA-Tyr-1	chr3:17974591-17974626	5e-05	89.7	96	Plus	CCA	GTA
75C	CUGGUUCG[U/a]UUCCGGCAGGUCGGACCA	AT4G39195.1	tRNA-Tyr-1	chr4:18254989-18255024	5e-04	88.9	95	Plus	CCA	GTA
75C	CUGGUUCG[U/a]UUCCGGCAGGUCGGACCA	AT4G22265.1	tRNA-Tyr-1	chr4:11774461-11774496	5e-04	88.9	95	Plus	CCA	GTA
75C	CUGGUUCG[U/a]UUCCGGCAGGUCGGACCA	AT3G48515.1	tRNA-Tyr-1	chr3:17974591-17974626	5e-04	88.9	95	Plus	CCA	GTA
76	UUUAGCUCAGUUGGUAGAGC	AT1G57170.1	tRNA-Tyr-25	chr1:21290903-21290939	9e-04	100	100	Plus		GTA
76	UUUAGCUCAGUUGGUAGAGC	AT1G57230.1	tRNA-Tyr-21	chr1:21293783-21293819	9e-04	100	100	Plus		GTA
77A	CGUGGGUUCA[U/a]AUCCCACAGUUGUCACCA	AT4G18255.1	tRNA-Leu-1	chr4:10093067-10093146	5e-05	89.7	96	Plus	CCA	TAG
77A	CGUGGGUUCA[U/a]AUCCCACAGUUGUCACCA	AT2G36150.1	tRNA-Leu-1	chr2:15169578-15169657	5e-05	89.7	96	Plus	CCA	TAG
77A	CGUGGGUUCA[U/a]AUCCCACAGUUGUCACCA	AT1G61910.1	tRNA-Leu-1	chr1:22887090-22887169	5e-05	89.7	96	Plus	CCA	TAG
84A	UCCAGCGGUUAGGAUAUCUGGCUUUCACCCAGGAGACCCGGGUUCG[U/a]UUCCCGGCAACGGAGCCA	AT3G05525.1	tRNA-Glu-1	chr3:1601338-1601409	8e-24	95.4	98	Plus	CCA	TTC
85	CAGGAUACUCGGCUCUCACCCGAGAG[G/a]CCCGGGUUCG[U/a]GUCCCGGCAACGGAACCA	AT5G09755.1	tRNA-Glu-1	chr5:3030817-3030889	2e-17	92.9	96	Plus	CCA	CTC
85	CAGGAUACUCGGCUCUCACCCGAGAG[G/a]CCCGGGUUCG[U/a]GUCCCGGCAACGGAACCA	AT4G36197.1	tRNA-Glu-1	chr4:17130052-17130124	2e-17	92.9	96	Plus	CCA	CTC
85	CAGGAUACUCGGCUCUCACCCGAGAG[G/a]CCCGGGUUCG[U/a]GUCCCGGCAACGGAACCA	AT4G34695.1	tRNA-Glu-1	chr4:16556623-16556695	2e-17	92.9	96	Plus	CCA	CTC
85	CAGGAUACUCGGCUCUCACCCGAGAG[G/a]CCCGGGUUCG[U/a]GUCCCGGCAACGGAACCA	AT3G61545.1	tRNA-Glu-1	chr3:22775922-22775994	2e-17	92.9	96	Plus	CCA	CTC
85	CAGGAUACUCGGCUCUCACCCGAGAG[G/a]CCCGGGUUCG[U/a]GUCCCGGCAACGGAACCA	AT2G46120.1	tRNA-Glu-1	chr2:18956641-18956713	2e-17	92.9	96	Plus	CCA	CTC
85	CAGGAUACUCGGCUCUCACCCGAGAG[G/a]CCCGGGUUCG[U/a]GUCCCGGCAACGGAACCA	AT1G29210.1	tRNA-Glu-1	chr1:10207306-10207378	2e-17	92.9	96	Plus	CCA	CTC
85	CAGGAUACUCGGCUCUCACCCGAGAG[G/a]CCCGGGUUCG[U/a]GUCCCGGCAACGGAACCA	AT1G30430.1	tRNA-Glu-1	chr1:10756722-10756794	2e-17	92.9	96	Plus	CCA	CTC
85	CAGGAUACUCGGCUCUCACCCGAGAG[G/a]CCCGGGUUCG[U/a]GUCCCGGCAACGGAACCA	AT1G75570.1	tRNA-Glu-2	chr1:28373489-28373561	2e-17	92.9	96	Plus	CCA	CTC
85	CAGGAUACUCGGCUCUCACCCGAGAG[G/a]CCCGGGUUCG[U/a]GUCCCGGCAACGGAACCA	AT1G75650.1	tRNA-Glu-1	chr1:28407984-28408056	2e-17	92.9	96	Plus	CCA	CTC
92	AUCG[U/a]UACCCCGCAUCUCCACCA	AT5G61445	tRNA-Ala-1	chr5:24709666-24709738	3.70E-02	87	95	Plus	CCA	AGC
92	AUCG[U/a]UACCCCGCAUCUCCACCA	AT5G39895	tRNA-Ala-1	chr5:15976287-15976359	3.70E-02	87	95	Plus	CCA	AGC
92	AUCG[U/a]UACCCCGCAUCUCCACCA	AT4G26675	tRNA-Ala-1	chr4:13454557-13454629	3.70E-02	87	95	Plus	CCA	AGC
92	AUCG[U/a]UACCCCGCAUCUCCACCA	AT3G28685	tRNA-Ala-1	chr3:10752431-10752503	3.70E-02	87	95	Plus	CCA	AGC
92	AUCG[U/a]UACCCCGCAUCUCCACCA	AT2G02600	tRNA-Ala-1	chr2:706796-706868	3.70E-02	87	95	Plus	CCA	AGC
92	AUCG[U/a]UACCCCGCAUCUCCACCA	AT1G07580	tRNA-Ala-1	chr1:2334822-2334894	3.70E-02	87	95	Plus	CCA	AGC
92	AUCG[U/a]UACCCCGCAUCUCCACCA	AT1G06610	tRNA-Ala-1	chr1:2025356-2025428	3.70E-02	87	95	Plus	CCA	AGC
97A	AUUGUAGUUCAAUUGGUCAGAGCACCGCC	ATCG00230.1	tRNA-Asp (chloroplast)	chrC:29801-29874	3e-08	100	100	Plus		GTC
98F	UUGCGUGUUCG[U/a]UUCACGUCGGGUUCACCA	AT5G18005.1	tRNA-Trp-1	chr5:5962698-5962769	2e-05	90	96	Plus	CCA	CCA
98F	UUGCGUGUUCG[U/a]UUCACGUCGGGUUCACCA	AT5G18015.1	tRNA-Trp-2	chr5:5965971-5966042	2e-05	90	96	Plus	CCA	CCA
98F	UUGCGUGUUCG[U/a]UUCACGUCGGGUUCACCA	AT4G39615.1	tRNA-Trp-1	chr4:18395028-18395099	2e-05	90	96	Plus	CCA	CCA
98F	UUGCGUGUUCG[U/a]UUCACGUCGGGUUCACCA	AT4G17765.1	tRNA-Trp-2	chr4:9873512-9873583	2e-05	90	96	Plus	CCA	CCA
98F	UUGCGUGUUCG[U/a]UUCACGUCGGGUUCACCA	AT4G17612.1	tRNA-Trp-1	chr4:9815203-9815274	2e-05	90	96	Plus	CCA	CCA
98F	UUGCGUGUUCG[U/a]UUCACGUCGGGUUCACCA	AT3G03845.1	tRNA-Trp-2	chr3:981969-982040	2e-05	90	96	Plus	CCA	CCA
98F	UUGCGUGUUCG[U/a]UUCACGUCGGGUUCACCA	AT3G03852.1	tRNA-Trp-1	chr3:984099-984170	2e-05	90	96	Plus	CCA	CCA
98F	UUGCGUGUUCG[U/a]UUCACGUCGGGUUCACCA	AT1G61880.1	tRNA-Trp-1	chr1:22866758-22866829	2e-05	90	96	Plus	CCA	CCA
98F	UUGCGUGUUCG[U/a]UUCACGUCGGGUUCACCA	AT1G20820.1	tRNA-Trp-1	chr1:7242761-7242832	2e-05	90	96	Plus	CCA	CCA
98F	UUGCGUGUUCG[U/a]UUCACGUCGGGUUCACCA	AT1G11640.1	tRNA-Trp-1	chr1:3914629-3914700	2e-05	90	96	Plus	CCA	CCA
98F	UUGCGUGUUCG[U/a]UUCACGUCGGGUUCACCA	AT1G15450.1	tRNA-Trp-1	chr1:5309647-5309718	2e-05	90	96	Plus	CCA	CCA
98F	UUGCGUGUUCG[U/a]UUCACGUCGGGUUCACCA	AT1G80250.1	tRNA-Trp-1	chr1:30174014-30174085	2e-05	90	96	Plus	CCA	CCA
99A	AACGUGGGUCUCCAAAACCCAAUGUCGUAGGUUCAAAUCCUACAGAGCGUGCCA	ATMG00930.1	tRNA-Trp (mito)	chrM:250080-250153	1e-19	94.4	100	Plus	CCA	CCA
99A	AACGUGGGUCUCCAAAACCCAAUGUCGUAGGUUCAAAUCCUACAGAGCGUGCCA	ATCG00610.1	tRNA-Trp (chloroplast)	chrC:66229-66302	1e-19	94.4	100	Plus	CCA	CCA
99A	AACGUGGGUCUCCAAAACCCAAUGUCGUAGGUUCAAAUCCUACAGAGCGUGCCA	AT2G07748.1	tRNA-Trp	chr2:3280863-3280936	1e-19	94.4	100	Plus	CCA	CCA
100	ACCGAGGGUUCGAAUCCCUCUCUUUC	ATMG00230.1	tRNA-Ser (mito)	chrM:62349-62433	8e-07	100	100	Plus		GGA
100	ACCGAGGGUUCGAAUCCCUCUCUUUC	ATCG00370.1	tRNA-Ser (chloroplast)	chrC:44827-44913	8e-07	100	100	Plus		GGA
100	ACCGAGGGUUCGAAUCCCUCUCUUUC	AT2G07757.1	tRNA-Ser-3	chr2:3452977-3453063	8e-07	100	100	Plus		GGA
102	GUGGCUGUAGUUUAGUGGUAAGAAUUCCACG	AT5G49435.1	tRNA-His-1	chr5:20046823-20046894	3e-09	100	100	Plus		GUG
102	GUGGCUGUAGUUUAGUGGUAAGAAUUCCACG	AT5G02505.1	tRNA-His-1	chr5:559330-559401	3e-09	100	100	Plus		GUG
102	GUGGCUGUAGUUUAGUGGUAAGAAUUCCACG	AT4G39345.1	tRNA-His-1	chr4:18293780-18293851	3e-09	100	100	Plus		GUG
102	GUGGCUGUAGUUUAGUGGUAAGAAUUCCACG	AT3G06665.1	tRNA-His-1	chr3:2104956-2105027	3e-09	100	100	Plus		GUG
102	GUGGCUGUAGUUUAGUGGUAAGAAUUCCACG	AT1G07760.1	tRNA-His-1	chr1:2406834-2406905	3e-09	100	100	Plus		GUG
102	GUGGCUGUAGUUUAGUGGUAAGAAUUCCACG	AT1G02600.1	tRNA-His-1	chr1:552640-552711	3e-09	100	100	Plus		GUG
103	UCGCGUGUUCGAUCCACGCUCACCGCACCA	AT5G25625.1	tRNA-Phe-1	chr5:8946824-8946896	4e-07	90	100	Plus	CCA	GAA
103	UCGCGUGUUCGAUCCACGCUCACCGCACCA	AT5G54365.1	tRNA-Phe-1	chr5:22074406-22074478	4e-07	90	100	Plus	CCA	GAA
103	UCGCGUGUUCGAUCCACGCUCACCGCACCA	AT5G03452.1	tRNA-Phe-1	chr5:862397-862469	4e-07	90	100	Plus	CCA	GAA
103	UCGCGUGUUCGAUCCACGCUCACCGCACCA	AT5G11475.1	tRNA-Phe-1	chr5:3669000-3669072	4e-07	90	100	Plus	CCA	GAA
103	UCGCGUGUUCGAUCCACGCUCACCGCACCA	AT5G54375.1	tRNA-Phe-2	chr5:22076862-22076934	4e-07	90	100	Plus	CCA	GAA
103	UCGCGUGUUCGAUCCACGCUCACCGCACCA	AT5G55045.1	tRNA-Phe-1	chr5:22338672-22338744	4e-07	90	100	Plus	CCA	GAA
103	UCGCGUGUUCGAUCCACGCUCACCGCACCA	AT5G55055.1	tRNA-Phe-2	chr5:22340501-22340573	4e-07	90	100	Plus	CCA	GAA
103	UCGCGUGUUCGAUCCACGCUCACCGCACCA	AT4G27395.1	tRNA-Phe-1	chr4:13704782-13704854	4e-07	90	100	Plus	CCA	GAA
103	UCGCGUGUUCGAUCCACGCUCACCGCACCA	AT4G03435.1	tRNA-Phe-1	chr4:1520784-1520856	4e-07	90	100	Plus	CCA	GAA
103	UCGCGUGUUCGAUCCACGCUCACCGCACCA	AT4G01865.1	tRNA-Phe-1	chr4:808270-808342	4e-07	90	100	Plus	CCA	GAA
103	UCGCGUGUUCGAUCCACGCUCACCGCACCA	AT3G15585.1	tRNA-Phe-1	chr3:5275149-5275221	4e-07	90	100	Plus	CCA	GAA
103	UCGCGUGUUCGAUCCACGCUCACCGCACCA	AT3G62285.1	tRNA-Phe-1	chr3:23051470-23051542	4e-07	90	100	Plus	CCA	GAA
103	UCGCGUGUUCGAUCCACGCUCACCGCACCA	AT1G68950.1	tRNA-Phe-1	chr1:25928196-25928268	4e-07	90	100	Plus	CCA	GAA
103	UCGCGUGUUCGAUCCACGCUCACCGCACCA	AT1G68970.1	tRNA-Phe-2	chr1:25932077-25932149	4e-07	90	100	Plus	CCA	GAA
103	UCGCGUGUUCGAUCCACGCUCACCGCACCA	AT1G03640.1	tRNA-Phe-1	chr1:909811-909883	4e-07	90	100	Plus	CCA	GAA
103	UCGCGUGUUCGAUCCACGCUCACCGCACCA	AT1G02480.1	tRNA-Phe-1	chr1:515494-515566	4e-07	90	100	Plus	CCA	GAA
105	AAGGUCGCAGGUUCG[U/a]AACCUGCAUGGGCCACCA	AT5G56365.1	tRNA-Ile-1	chr5:22828131-22828204	2e-07	91.2	96	Plus	CCA	AAU
105	AAGGUCGCAGGUUCG[U/a]AACCUGCAUGGGCCACCA	AT5G66568.1	tRNA-Ile-1	chr5:26568397-26568470	2e-07	91.2	96	Plus	CCA	AAU
105	AAGGUCGCAGGUUCG[U/a]AACCUGCAUGGGCCACCA	AT5G38905.1	tRNA-Ile-1	chr5:15575857-15575930	2e-07	91.2	96	Plus	CCA	AAU
105	AAGGUCGCAGGUUCG[U/a]AACCUGCAUGGGCCACCA	AT4G39985.1	tRNA-Ile-1	chr4:18542171-18542244	2e-07	91.2	96	Plus	CCA	AAU
105	AAGGUCGCAGGUUCG[U/a]AACCUGCAUGGGCCACCA	AT3G02315.1	tRNA-Ile-1	chr3:469660-469733	2e-07	91.2	96	Plus	CCA	AAU
105	AAGGUCGCAGGUUCG[U/a]AACCUGCAUGGGCCACCA	AT2G17810.1	tRNA-Ile-1	chr2:7742712-7742785	2e-07	91.2	96	Plus	CCA	AAU
105	AAGGUCGCAGGUUCG[U/a]AACCUGCAUGGGCCACCA	AT1G13240.1	tRNA-Ile-1	chr1:4522709-4522782	2e-07	91.2	96	Plus	CCA	AAU
105	AAGGUCGCAGGUUCG[U/a]AACCUGCAUGGGCCACCA	AT1G06480.1	tRNA-Ile-1	chr1:1978084-1978157	2e-07	91.2	96	Plus	CCA	AAU
105	AAGGUCGCAGGUUCG[U/a]AACCUGCAUGGGCCACCA	AT1G68860.1	tRNA-Ile-1	chr1:25886536-25886609	2e-07	91.2	96	Plus	CCA	AAU
109C	ACGCGGGUUCGAUUCCCGCUAUCCGCCCCA	ATCG00310.1	tRNA-Gly (chloroplast)	chrC:36490-36560	4e-07	90	100	Plus	CCA	GCC
111	AAAAUCCGUUGACUUUUAAAAUCGUGAGGGUUCAAGUCCCUCUAUCCCCACCA	ATCG00400.1	tRNA-Leu (chloroplast)	chrC:46894-47490	4e-19	94.3	100	Plus	CCA	UAA
112A	GGGGAUAUGGCGGAAUUGGUAGACGCUACG	ATCG00400.1	tRNA-Leu (chloroplast)	chrC:46894-47490	3e-12	100	100	Plus		UAA
112B	AUAUGGCGGAAUUGGUAGACGCUACGGAUUU	ATCG00400.1	tRNA-Leu (chloroplast)	chrC:46894-47490	1e-07	100	100	Plus		UAA
113A	AGACUCAAAAUCUCGUGCUAAAGAGCGUGGAGGUUCGAGUCCUCUUCAAGGCA	ATCG01260.1	tRNA-Leu (chloroplast)	chrC:144293-144373	1e-20	100	100	Plus		CAA
113A	AGACUCAAAAUCUCGUGCUAAAGAGCGUGGAGGUUCGAGUCCUCUUCAAGGCA	ATCG00880.1	tRNA-Leu (chloroplast)	chrC:94276-94356	1e-20	100	100	Plus		CAA
114A	AGAGCAUCUCGGUUCGAGUCCGAGUAGC	ATCG01030.1	tRNA-Leu (chloroplast)	chrC:114270-114349	9e-08	100	100	Plus		UAG
117B	CAAGGAGGCAGCGGGGAUUCGACUUCCCCUGGGGGUACCA	ATCG00250.1	tRNA-Glu (chloroplast)	chrC:30466-30538	3e-12	92.5	100	Plus	CCA	UUC
118A	UAAGC[C/t]AUCGGUUCAAAUCCGAUAAGGGGCUCCA	ATCG00260.1	tRNA-Thr (chloroplast)	chrC:31369-31440	2e-07	91.2	96	Plus	CCA	GGU
120A	CAGUGGAUUGUGAAUUCACCAUCGCGGGUUCAAUUCCCGUCGUUCGCCCCA	ATCG00010.1	TRNA-His (chloroplast)	chrC:4-76	5e-18	94.1	100	Plus	CCA	GUG
124B	CGAGGUCUCUGGUUCAAAUCCAGGAUGGCCCACC	ATCG00930.1	tRNA-Ile (chloroplast)	chrC:102801-103601	1e-09	94.1	100	Plus	CC	GAU
124B	CGAGGUCUCUGGUUCAAAUCCAGGAUGGCCCACC	ATCG01200.1	tRNA-Ile (chloroplast)	chrC:135048-135848	1e-09	94.1	100	Plus	CC	GAU
138	CUGCUCCUAGUACGAGAGGACCGGA	ATCG00950	23S rRNA (chloroplast)	chrC:104691-107500	4e-03	76	100	Plus
138	CUGCUCCUAGUACGAGAGGACCGGA	ATCG01180	23S rRNA (chloroplast)	chrC:131149-133958	4.e-03	76	100	Plus
138	CUGCUCCUAGUACGAGAGGACCGGA	AT5G66530	Galactose mutarotase-like superfamily protein (AT5G66530)	chr5:26553744-26555691	4.e-03	76	100	Plus
139	AAAGGAGGAAGGAACAAAGCAGUGCUCUCGUUUCAUUUUUCUCCCUUU	AT4G39140	RING/U-box superfamily protein (AT4G39140)	chr4:18229331-18232020	2.6e-02	38.8	100	Plus
142	AGAAAGCCCACUAAGAUAGCUUGCUAUCUGGGCUUUCACGAGUCGCCCAUGCGUUGCACUACUGCACGGGCCUGGCUCAACCCGCC	AT3G57765.1	U2.3 snRNA	chr3:21397262-21398132	3e-38	100	100	Plus
144	AAGUUUCCCUCAGGAUAGUAGAAGCUC	AT3G41979-AT3G42047	25S rRNA\IGS	chr3:14199917-14227678	6e-03	100	100	Plus
144	AAGUUUCCCUCAGGAUAGUAGAAGCUC	AT2G01021-AT2G01023	25S rRNA\IGS	chr2:6673-9647	6e-03	100	100	Plus
149	CGCAAGUGAAAUACCACUA	AT3G41979-AT3G42047	25S rRNA\IGS	chr3:14199917-14227678	3e-03	100	100	Plus
149	CGCAAGUGAAAUACCACUA	AT2G01021-AT2G01023	25S rRNA\IGS	chr2:6673-9647	3e-03	100	100	Plus
158	UAGACUCUAAAAAUACCCUUGGUACUUUA	ATCG00580-ATCG00590	IGS (chloroplast)	chrC:64323-65711	3e-08	100	100	Minus
168	AGGUUCGAAUCCUUCCGUCCCAGC	ATCG00060.1	tRNA-Gln (chloroplast)	chrC:6616-6687	3e-05	95.8	100	Plus	C	UUG
