# Supplementary material for: Identification of stable, high copy number, medium-sized RNA degradation intermediates that accumulate in plants under non-stress conditions
Source: Plant Mol Biol. 2013 May 25;83(3):191–204. doi: 10.1007/s11103-013-0079-3 (PMC3777163; doi:10.1007/s11103-013-0079-3)
Supplement: Supplementary file 2 — Supplementary material 2 (XLSX 77 kb) [file 11103_2013_79_MOESM2_ESM.xlsx]

## Sheet: Sheet1
Degradant ID	Degradant Sequence (5'-3')	Source Locus	Putative Source Transcript	Putative Source coordinates	Blast E-value	Query_coverage	Identity	Strand	Terminal CCA	tRNA Anticodon
4	AUGGCGCUUAAGCGCGCGACCUAUACCCGGCCGUCGGGGCA	AT3G41979-AT3G42047	25S rRNA	chr3:14199917-14227678	2e-14	100	100	Plus
4	AUGGCGCUUAAGCGCGCGACCUAUACCCGGCCGUCGGGGCA	AT2G01021-AT2G01023	25S rRNA	chr2:6673-9647	2e-14	100	100	Plus
5	UCAAAGUGAAGAAAUUCAACCAAGCGCGGGUAAACGGCGG	AT3G41979-AT3G42047	25S rRNA	chr3:14199917-14227678	6e-14	100	100	Plus
7	UGUUGGUCGAUUAAGACAGCAGGACGGUGGUCAU	AT3G41979-AT3G42047	25S rRNA	chr3:14199917-14227678	8e-11	100	100	Plus
7	UGUUGGUCGAUUAAGACAGCAGGACGGUGGUCAU	AT2G01021-AT2G01023	25S rRNA	chr2:6673-9647	8e-11	100	100	Plus
9	AAGCCGGGUUACGGUGCCCAACUGCGCGCU	AT3G41979-AT3G42047	25S rRNA	chr3:14199917-14227678	8e-09	100	100	Plus
9	AAGCCGGGUUACGGUGCCCAACUGCGCGCU	AT2G01021-AT2G01023	25S rRNA	chr2:6673-9647	8e-09	100	100	Plus
10	AGAAGCGUCCUCAGCGACGGACCGGGCC	AT3G41979-AT3G42047	25S rRNA	chr3:14199917-14227678	9e-08	100	100	Plus
10	AGAAGCGUCCUCAGCGACGGACCGGGCC	AT2G01020-AT2G01021	25S rRNA	chr2:5946-6570	9e-08	100	100	Plus
11	UGGUCAUGGAAGUCGAAAUCCGCUA	AT3G41979-AT3G42047	25S rRNA	chr3:14199917-14227678	2e-06	100	100	Plus
11	UGGUCAUGGAAGUCGAAAUCCGCUA	AT2G01021-AT2G01023	25S rRNA	chr2:6673-9647	2e-06	100	100	Plus
12	AUGUCGGCUCUUCCUAUCAUUGUGA	AT3G41979-AT3G42047	25S rRNA	chr3:14199917-14227678	2e-06	100	100	Plus
12	AUGUCGGCUCUUCCUAUCAUUGUGA	AT2G01021-AT2G01023	25S rRNA	chr2:6673-9647	2e-06	100	100	Plus
13	ACGCGAGUUCUAUCGGGUAAAGCC	AT3G41979-AT3G42047	25S rRNA	chr3:14199917-14227678	7e-06	100	100	Plus
13	ACGCGAGUUCUAUCGGGUAAAGCC	AT2G01021-AT2G01023	25S rRNA	chr2:6673-9647	7e-06	100	100	Plus
16	CGGCGUUCGAAUUGUAGUC	AT2G01020-AT2G01021	25S rRNA	chr2:5946-6570	3e-03	100	100	Plus
19	CUAGAGGUGUCAGAAAAG	AT3G41979-AT3G42047	25S rRNA	chr3:14199917-14227678	0.01	100	100	Plus
19	CUAGAGGUGUCAGAAAAG	AT2G01021-AT2G01023	25S rRNA	chr2:6673-9647	0.01	100	100	Plus
20	CGGAGGAAAAGAAACUAA	AT3G41979-AT3G42047	25S rRNA	chr3:14199917-14227678	0.01	100	100	Plus
20	CGGAGGAAAAGAAACUAA	AT2G01020-AT2G01021	25S rRNA	chr2:5946-6570	0.01	100	100	Plus
21	AAAGGUUCCAUGUGAACG	AT3G41979-AT3G42047	25S rRNA	chr3:14199917-14227678	0.01	100	100	Plus
21	AAAGGUUCCAUGUGAACG	AT2G01021-AT2G01023	25S rRNA	chr2:6673-9647	0.01	100	100	Plus
23	AACCGUUGAUUCGCACA	AT3G41979-AT3G42047	25S rRNA	chr3:14199917-14227678	0.035	100	100	Plus
23	AACCGUUGAUUCGCACA	AT2G01021-AT2G01023	25S rRNA	chr2:6673-9647	0.035	100	100	Plus
24	AUUCCCUUAGUAACGG	AT3G41979-AT3G42047	25S rRNA	chr3:14199917-14227678	0.12	100	100	Plus
24	AUUCCCUUAGUAACGG	AT2G01020-AT2G01021	25S rRNA	chr2:5946-6570	0.12	100	100	Plus
25	CGAUACUGACGUGCAA	AT3G41979-AT3G42047	25S rRNA	chr3:14199917-14227678	0.12	100	100	Plus
25	CGAUACUGACGUGCAA	AT2G01021-AT2G01023	25S rRNA	chr2:6673-9647	0.12	100	100	Plus
27	CGAAUGGCUCAUUAAAUCAGUUAUAGUUUGUUUGAUGG	AT3G41768.1	18S rRNA	chr3:14197677-14199484	7e-13	100	100	Plus
27	CGAAUGGCUCAUUAAAUCAGUUAUAGUUUGUUUGAUGG	AT2G01010.1	18S rRNA	chr2:3706-5513	7e-13	100	100	Plus
31	CCGCACGCGCGCUACACUGAUGUAUUCAAC	AT3G41768.1	18S rRNA	chr3:14197677-14199484	9e-09	100	100	Plus
31	CCGCACGCGCGCUACACUGAUGUAUUCAAC	AT2G01010.1	18S rRNA	chr2:3706-5513	9e-09	100	100	Plus
33	CGAUCCUAUUGUGUUGG[-/c]CUUCGGGAUCG	AT3G41768.1	18S rRNA	chr3:14197677-14199484	1e-05	100	96	Plus
33	CGAUCCUAUUGUGUUGG[-/c]CUUCGGGAUCG	AT2G01010.1	18S rRNA	chr2:3706-5513	1e-05	100	96	Plus
34	CGCAUUUAUUAGAUAAAAGGUCGACG	AT3G41768.1	18S rRNA	chr3:14197677-14199484	8e-07	100	100	Plus
34	CGCAUUUAUUAGAUAAAAGGUCGACG	AT2G01010.1	18S rRNA	chr2:3706-5513	8e-07	100	100	Plus
40	CGGGUCGUGCCUCCGGCG	AT3G41768.1	18S rRNA	chr3:14197677-14199484	0.011	100	100	Plus
40	CGGGUCGUGCCUCCGGCG	AT2G01010.1	18S rRNA	chr2:3706-5513	0.011	100	100	Plus
41	UAAGCGCGAGUCAUCAGC	AT3G41768.1	18S rRNA	chr3:14197677-14199484	0.011	100	100	Plus
41	UAAGCGCGAGUCAUCAGC	AT2G01010.1	18S rRNA	chr2:3706-5513	0.011	100	100	Plus
42	CUCUUUCUUGAUUCUAUG	AT3G41768.1	18S rRNA	chr3:14197677-14199484	0.011	100	100	Plus
42	CUCUUUCUUGAUUCUAUG	AT2G01010.1	18S rRNA	chr2:3706-5513	0.011	100	100	Plus
44	AUUUAUGAAAGACGAAC	AT3G41768.1	18S rRNA	chr3:14197677-14199484	0.037	100	100	Plus
44	AUUUAUGAAAGACGAAC	AT2G01010.1	18S rRNA	chr2:3706-5513	0.037	100	100	Plus
45	CAUGCAUGUGUAAGUA	AT3G41768.1	18S rRNA	chr3:14197677-14199484	0.13	100	100	Plus
45	CAUGCAUGUGUAAGUA	AT2G01010.1	18S rRNA	chr2:3706-5513	0.13	100	100	Plus
46	AAACUUACCAGGUCC	AT3G41768.1	18S rRNA	chr3:14197677-14199484	0.45	100	100	Plus
46	AAACUUACCAGGUCC	AT2G01010.1	18S rRNA	chr2:3706-5513	0.45	100	100	Plus
49	GGCCUCACGGUCUAAAAGUUAUGG	AT5G29550-AT5G29560	4 repeats within the IGS / 5S rRNA	chr5:11184515-11190542	7e-06	100	100	Minus
50	CGGUACCAAAUCGAGGCAAACUCUGAAUACUAGAUAUGACCUC	ATCG01180.1	23S rRNA (chloroplast)	chrC:131149-133958	2e-15	100	100	Plus
50	CGGUACCAAAUCGAGGCAAACUCUGAAUACUAGAUAUGACCUC	ATCG00950.1	23S rRNA (chloroplast)	chrC:104691-107500	2e-15	100	100	Plus
51	GACUGUUUACCAAAAA	ATCG01180.1	23S rRNA (chloroplast)	chrC:131149-133958	0.13	100	100	Plus
51	GACUGUUUACCAAAAA	ATCG00950.1	23S rRNA (chloroplast)	chrC:104691-107500	0.13	100	100	Plus
52	CAGUGACCAGGCCCG	ATCG01180.1	23S rRNA (chloroplast)	chrC:131149-133958	0.45	100	100	Plus
52	CAGUGACCAGGCCCG	ATCG00950.1	23S rRNA (chloroplast)	chrC:104691-107500	0.45	100	100	Plus
57	AAGGUCACGGCGAGACGAGCCGUUUAUC	ATCG00960.1	4.5S rRNA (chloroplast)	chrC:107599-107701	9e-08	100	100	Plus
57	AAGGUCACGGCGAGACGAGCCGUUUAUC	ATCG01170.1	4.5S rRNA (chloroplast)	chrC:130948-131050	9e-08	100	100	Plus
58	UCAAACGAUUGUGGGUUC[--/ga]GUCCCACCGGGCUGUGCCA	AT3G10035.1	tRNA-Arg-1	chr3:3096216-3096288	8e-06	86.5	91	Plus
59	AAAAGGUCGUGGGUUCG[G/a]CUCCCACUGUGGUCGCCA	AT5G02615.1	tRNA-Arg-1	chr5:588893-588966	1e-08	91.7	96	Plus
59	AAAAGGUCGUGGGUUCG[G/a]CUCCCACUGUGGUCGCCA	AT3G09505.1	tRNA-Arg-1	chr3:2918413-2918486	1e-08	91.7	96	Plus
59	AAAAGGUCGUGGGUUCG[G/a]CUCCCACUGUGGUCGCCA	AT1G79980.1	tRNA-Arg-1	chr1:30083996-30084069	1e-08	91.7	96	Plus
63	GUCCCACCGGGUGUGCCA	AT5G03775.1	tRNA-Arg-1	chr5:998942-999014	0.45	83.3	100	Plus
63	GUCCCACCGGGUGUGCCA	AT3G10035.1	tRNA-Arg-1	chr3:3096216-3096288	0.45	83.3	100	Plus
63	GUCCCACCGGGUGUGCCA	AT2G45020.1	tRNA-Arg-1	chr2:18569911-18569983	0.45	83.3	100	Plus
65	CAAUAGGUCACCGGUUCGAAUCCGGUAGGGCCCUCCA	AT2G28730.1	tRNA-Cys-1	chr2:12329003-12329074	1e-10	91.9	100	Plus
65	CAAUAGGUCACCGGUUCGAAUCCGGUAGGGCCCUCCA	AT1G53410.1	tRNA-Cys-1	chr1:19925839-19925910	1e-10	91.9	100	Plus
66	CGAGAGGUCACCGGUUCG[U/a]ACCCGGUUGGGCCCUCCA	AT1G63510.1	tRNA-Cys-1	chr1:23559187-23559258	5e-09	91.9	97	Plus
67	GAGCCUAUAGCUCAGUGGUAGAGCAAUUGA	AT2G39600.1	tRNA-Cys-1	chr2:16518564-16518635	9e-09	100	100	Plus
67	GAGCCUAUAGCUCAGUGGUAGAGCAAUUGA	AT2G39610.1	tRNA-Cys-2	chr2:16518769-16518840	9e-09	100	100	Plus
71	AAAGCGUCUGUAGUCCAACGGUUAGGAU	AT5G59385.1	tRNA-Gly-1	chr5:23953942-23954013	4e-06	89.3	100	Plus
71	AAAGCGUCUGUAGUCCAACGGUUAGGAU	AT5G59395.1	tRNA-Gly-2	chr5:23957430-23957501	4e-06	89.3	100	Plus
71	AAAGCGUCUGUAGUCCAACGGUUAGGAU	AT5G11225.1	tRNA-Gly-1	chr5:3578295-3578366	4e-06	89.3	100	Plus
71	AAAGCGUCUGUAGUCCAACGGUUAGGAU	AT5G11325.1	tRNA-Gly-2	chr5:3617058-3617129	4e-06	89.3	100	Plus
71	AAAGCGUCUGUAGUCCAACGGUUAGGAU	AT5G45745.1	tRNA-Gly-1	chr5:18558845-18558916	4e-06	89.3	100	Plus
71	AAAGCGUCUGUAGUCCAACGGUUAGGAU	AT4G18815.1	tRNA-Gly-1	chr4:10325965-10326036	4e-06	89.3	100	Plus
71	AAAGCGUCUGUAGUCCAACGGUUAGGAU	AT3G44955.1	tRNA-Gly-1	chr3:16427041-16427112	4e-06	89.3	100	Plus
71	AAAGCGUCUGUAGUCCAACGGUUAGGAU	AT3G46585.1	tRNA-Gly-1	chr3:17149752-17149823	4e-06	89.3	100	Plus
71	AAAGCGUCUGUAGUCCAACGGUUAGGAU	AT2G27850.1	tRNA-Gly-1	chr2:11864154-11864225	4e-06	89.3	100	Plus
71	AAAGCGUCUGUAGUCCAACGGUUAGGAU	AT2G29030.1	tRNA-Gly-1	chr2:12471773-12471844	4e-06	89.3	100	Plus
71	AAAGCGUCUGUAGUCCAACGGUUAGGAU	AT1G08240.1	tRNA-Gly-1	chr1:2588525-2588596	4e-06	89.3	100	Plus
71	AAAGCGUCUGUAGUCCAACGGUUAGGAU	AT1G12590.1	tRNA-Gly-1	chr1:4285887-4285958	4e-06	89.3	100	Plus
74	AUGUCUACGCUGGUUCAAAUCCAGCUCGGCCCA	ATCG00240.1	tRNA-Tyr (chloroplast)	chrC:30323-30406	3e-10	100	100	Plus
74	AUGUCUACGCUGGUUCAAAUCCAGCUCGGCCCA	AT3G20365.1	tRNA-Tyr-1	chr3:7104309-7104392	3e-10	100	100	Plus
79	UGGUGUAGUGGUUAUCAC[U/g]UUUGCCUU	AT5G44375.1	tRNA-Val-1	chr5:17877680-17877752	1e-05	100	96	Plus
79	UGGUGUAGUGGUUAUCAC[U/g]UUUGCCUU	AT4G16235.1	tRNA-Val-1	chr4:9191576-9191648	1e-05	100	96	Plus
79	UGGUGUAGUGGUUAUCAC[U/g]UUUGCCUU	AT3G50835.1	tRNA-Val-1	chr3:18896871-18896943	1e-05	100	96	Plus
79	UGGUGUAGUGGUUAUCAC[U/g]UUUGCCUU	AT3G07025.1	tRNA-Val-1	chr3:2222246-2222318	1e-05	100	96	Plus
79	UGGUGUAGUGGUUAUCAC[U/g]UUUGCCUU	AT2G29520.1	tRNA-Val-1	chr2:12638156-12638228	1e-05	100	96	Plus
79	UGGUGUAGUGGUUAUCAC[U/g]UUUGCCUU	AT2G03790.1	tRNA-Val-1	chr2:1154385-1154457	1e-05	100	96	Plus
79	UGGUGUAGUGGUUAUCAC[U/g]UUUGCCUU	AT1G01870.1	tRNA-Val-1	chr1:306384-306456	1e-05	100	96	Plus
82	CUUGUGGUCGUGGGUUCG[U/a]GCCCCACGGUGGGCGCCA	AT5G14035.1	tRNA-Lys-1	chr5:4530474-4530546	5e-09	91.9	97	Plus
82	CUUGUGGUCGUGGGUUCG[U/a]GCCCCACGGUGGGCGCCA	AT5G02385.1	tRNA-Lys-1	chr5:508430-508502	5e-09	91.9	97	Plus
82	CUUGUGGUCGUGGGUUCG[U/a]GCCCCACGGUGGGCGCCA	AT4G15775.1	tRNA-Lys-1	chr4:8979656-8979728	5e-09	91.9	97	Plus
82	CUUGUGGUCGUGGGUUCG[U/a]GCCCCACGGUGGGCGCCA	AT4G00085.1	tRNA-Lys-1	chr4:33800-33872	5e-09	91.9	97	Plus
82	CUUGUGGUCGUGGGUUCG[U/a]GCCCCACGGUGGGCGCCA	AT4G12115.1	tRNA-Lys-1	chr4:7256415-7256487	5e-09	91.9	97	Plus
82	CUUGUGGUCGUGGGUUCG[U/a]GCCCCACGGUGGGCGCCA	AT4G22754.1	tRNA-Lys-1	chr4:11954741-11954813	5e-09	91.9	97	Plus
82	CUUGUGGUCGUGGGUUCG[U/a]GCCCCACGGUGGGCGCCA	AT3G60805.1	tRNA-Lys-1	chr3:22470241-22470313	5e-09	91.9	97	Plus
82	CUUGUGGUCGUGGGUUCG[U/a]GCCCCACGGUGGGCGCCA	AT3G56085.1	tRNA-Lys-1	chr3:20813517-20813589	5e-09	91.9	97	Plus
82	CUUGUGGUCGUGGGUUCG[U/a]GCCCCACGGUGGGCGCCA	AT3G30345.1	tRNA-Lys-1	chr3:11959167-11959239	5e-09	91.9	97	Plus
82	CUUGUGGUCGUGGGUUCG[U/a]GCCCCACGGUGGGCGCCA	AT2G45390.1	tRNA-Lys-1	chr2:18703678-18703750	5e-09	91.9	97	Plus
82	CUUGUGGUCGUGGGUUCG[U/a]GCCCCACGGUGGGCGCCA	AT1G16100.1	tRNA-Lys-1	chr1:5518062-5518134	5e-09	91.9	97	Plus
82	CUUGUGGUCGUGGGUUCG[U/a]GCCCCACGGUGGGCGCCA	AT1G20250.1	tRNA-Lys-1	chr1:7016516-7016588	5e-09	91.9	97	Plus
82	CUUGUGGUCGUGGGUUCG[U/a]GCCCCACGGUGGGCGCCA	AT1G02760.1	tRNA-Lys-1	chr1:604402-604474	5e-09	91.9	97	Plus
82	CUUGUGGUCGUGGGUUCG[U/a]GCCCCACGGUGGGCGCCA	AT1G48080.1	tRNA-Lys-1	chr1:17731841-17731913	5e-09	91.9	97	Plus
82	CUUGUGGUCGUGGGUUCG[U/a]GCCCCACGGUGGGCGCCA	AT1G01890.1	tRNA-Lys-1	chr1:309275-309347	5e-09	91.9	97	Plus
83	CCGUGGGUUCG[U/a]UCCCCACAGACGGCGCCA	AT5G48675.1	tRNA-Lys-1	chr5:19744175-19744246	2e-05	90	96	Plus
83	CCGUGGGUUCG[U/a]UCCCCACAGACGGCGCCA	AT5G52815.1	tRNA-Lys-1	chr5:21401144-21401215	2e-05	90	96	Plus
83	CCGUGGGUUCG[U/a]UCCCCACAGACGGCGCCA	AT5G44283.1	tRNA-Lys-1	chr5:17839585-17839656	2e-05	90	96	Plus
83	CCGUGGGUUCG[U/a]UCCCCACAGACGGCGCCA	AT5G61345.1	tRNA-Lys-1	chr5:24667282-24667353	2e-05	90	96	Plus
83	CCGUGGGUUCG[U/a]UCCCCACAGACGGCGCCA	AT5G13845.1	tRNA-Lys-1	chr5:4471048-4471119	2e-05	90	96	Plus
83	CCGUGGGUUCG[U/a]UCCCCACAGACGGCGCCA	AT4G28362.1	tRNA-Lys-1	chr4:14032490-14032561	2e-05	90	96	Plus
83	CCGUGGGUUCG[U/a]UCCCCACAGACGGCGCCA	AT3G07185.1	tRNA-Lys-1	chr3:2285602-2285673	2e-05	90	96	Plus
83	CCGUGGGUUCG[U/a]UCCCCACAGACGGCGCCA	AT3G12385.1	tRNA-Lys-1	chr3:3942006-3942077	2e-05	90	96	Plus
83	CCGUGGGUUCG[U/a]UCCCCACAGACGGCGCCA	AT3G53775.1	tRNA-Lys-1	chr3:19924377-19924448	2e-05	90	96	Plus
83	CCGUGGGUUCG[U/a]UCCCCACAGACGGCGCCA	AT2G27560.1	tRNA-Lys-1	chr2:11774852-11774923	2e-05	90	96	Plus
83	CCGUGGGUUCG[U/a]UCCCCACAGACGGCGCCA	AT1G79300.1	tRNA-Lys-1	chr1:29833718-29833789	2e-05	90	96	Plus
83	CCGUGGGUUCG[U/a]UCCCCACAGACGGCGCCA	AT1G79290.1	tRNA-Lys-2	chr1:29833117-29833188	2e-05	90	96	Plus
86	CGAGAGACCCGGGUUCG[U/a]GUCCCGGCAACGGAGCCA	AT5G09755.1	tRNA-Glu-1	chr5:3030817-3030889	1e-08	91.7	96	Plus
86	CGAGAGACCCGGGUUCG[U/a]GUCCCGGCAACGGAGCCA	AT4G36197.1	tRNA-Glu-1	chr4:17130052-17130124	1e-08	91.7	96	Plus
86	CGAGAGACCCGGGUUCG[U/a]GUCCCGGCAACGGAGCCA	AT4G34695.1	tRNA-Glu-1	chr4:16556623-16556695	1e-08	91.7	96	Plus
86	CGAGAGACCCGGGUUCG[U/a]GUCCCGGCAACGGAGCCA	AT3G61545.1	tRNA-Glu-1	chr3:22775922-22775994	1e-08	91.7	96	Plus
86	CGAGAGACCCGGGUUCG[U/a]GUCCCGGCAACGGAGCCA	AT2G38030.1	tRNA-Glu-1	chr2:15916817-15916889	1e-08	91.7	96	Plus
86	CGAGAGACCCGGGUUCG[U/a]GUCCCGGCAACGGAGCCA	AT2G46120.1	tRNA-Glu-1	chr2:18956641-18956713	1e-08	91.7	96	Plus
86	CGAGAGACCCGGGUUCG[U/a]GUCCCGGCAACGGAGCCA	AT1G29210.1	tRNA-Glu-1	chr1:10207306-10207378	1e-08	91.7	96	Plus
86	CGAGAGACCCGGGUUCG[U/a]GUCCCGGCAACGGAGCCA	AT1G30430.1	tRNA-Glu-1	chr1:10756722-10756794	1e-08	91.7	96	Plus
86	CGAGAGACCCGGGUUCG[U/a]GUCCCGGCAACGGAGCCA	AT1G75570.1	tRNA-Glu-2	chr1:28373489-28373561	1e-08	91.7	96	Plus
86	CGAGAGACCCGGGUUCG[U/a]GUCCCGGCAACGGAGCCA	AT1G75650.1	tRNA-Glu-1	chr1:28407984-28408056	1e-08	91.7	96	Plus
88	GCGGGAGGUCUUGAGUUCA[G/a]CUCUCAACGAAAGCACCA	AT4G34975.1	tRNA-Thr-1	chr4:16655286-16655359	1e-09	92.1	97	Plus
88	GCGGGAGGUCUUGAGUUCA[G/a]CUCUCAACGAAAGCACCA	AT1G49280.1	tRNA-Thr-1	chr1:18230479-18230552	1e-09	92.1	97	Plus
89	ACUGAAGGUCCGUAGUUCGAU[U/c]CUGCGUGUGGGC	AT5G63145.1	tRNA-Thr-1	chr5:25330036-25330107	4e-09	100	97	Plus
89	ACUGAAGGUCCGUAGUUCGAU[U/c]CUGCGUGUGGGC	AT4G03285.1	tRNA-Thr-1	chr4:1442005-1442076	4e-09	100	97	Plus
89	ACUGAAGGUCCGUAGUUCGAU[U/c]CUGCGUGUGGGC	AT4G11405.1	tRNA-Thr-1	chr4:6944727-6944798	4e-09	100	97	Plus
89	ACUGAAGGUCCGUAGUUCGAU[U/c]CUGCGUGUGGGC	AT1G05980.1	tRNA-Thr-1	chr1:1817400-1817471	4e-09	100	97	Plus
90	GGGGGUGUAGCUCAUAUGGUAGAGC	AT5G60963.1	tRNA-Ala-1	chr5:24530176-24530248	2e-06	100	100	Plus
90	GGGGGUGUAGCUCAUAUGGUAGAGC	AT5G08075.1	tRNA-Ala-1	chr5:2587826-2587898	2e-06	100	100	Plus
90	GGGGGUGUAGCUCAUAUGGUAGAGC	AT4G27885.1	tRNA-Ala-1	chr4:13885191-13885263	2e-06	100	100	Plus
90	GGGGGUGUAGCUCAUAUGGUAGAGC	AT4G23915.1	tRNA-Ala-1	chr4:12429599-12429671	2e-06	100	100	Plus
90	GGGGGUGUAGCUCAUAUGGUAGAGC	AT2G22580.1	tRNA-Ala-1	chr2:9591027-9591099	2e-06	100	100	Plus
90	GGGGGUGUAGCUCAUAUGGUAGAGC	AT1G64420.1	tRNA-Ala-1	chr1:23933137-23933209	2e-06	100	100	Plus
93	AUGUAGCUCAGAUGGUAGAGC	AT5G55505.1	tRNA-Ala-1	chr5:22484770-22484842	2e-04	100	100	Plus
93	AUGUAGCUCAGAUGGUAGAGC	AT5G43455.1	tRNA-Ala-1	chr5:17459175-17459247	2e-04	100	100	Plus
93	AUGUAGCUCAGAUGGUAGAGC	AT5G61445.1	tRNA-Ala-1	chr5:24709666-24709738	2e-04	100	100	Plus
93	AUGUAGCUCAGAUGGUAGAGC	AT5G07675.1	tRNA-Ala-1	chr5:2432263-2432335	2e-04	100	100	Plus
93	AUGUAGCUCAGAUGGUAGAGC	AT5G01365.1	tRNA-Ala-1	chr5:150355-150427	2e-04	100	100	Plus
93	AUGUAGCUCAGAUGGUAGAGC	AT5G39895.1	tRNA-Ala-1	chr5:15976287-15976359	2e-04	100	100	Plus
93	AUGUAGCUCAGAUGGUAGAGC	AT4G11355.1	tRNA-Ala-1	chr4:6905485-6905557	2e-04	100	100	Plus
93	AUGUAGCUCAGAUGGUAGAGC	AT4G12065.1	tRNA-Ala-1	chr4:7232799-7232871	2e-04	100	100	Plus
93	AUGUAGCUCAGAUGGUAGAGC	AT4G26675.1	tRNA-Ala-1	chr4:13454557-13454629	2e-04	100	100	Plus
93	AUGUAGCUCAGAUGGUAGAGC	AT3G28685.1	tRNA-Ala-1	chr3:10752431-10752503	2e-04	100	100	Plus
93	AUGUAGCUCAGAUGGUAGAGC	AT3G28695.1	tRNA-Ala-2	chr3:10759393-10759465	2e-04	100	100	Plus
93	AUGUAGCUCAGAUGGUAGAGC	AT2G02900.1	tRNA-Ala-1	chr2:846855-846927	2e-04	100	100	Plus
93	AUGUAGCUCAGAUGGUAGAGC	AT2G02600.1	tRNA-Ala-1	chr2:706796-706868	2e-04	100	100	Plus
93	AUGUAGCUCAGAUGGUAGAGC	AT1G07580.1	tRNA-Ala-1	chr1:2334822-2334894	2e-04	100	100	Plus
93	AUGUAGCUCAGAUGGUAGAGC	AT1G06610.1	tRNA-Ala-1	chr1:2025356-2025428	2e-04	100	100	Plus
95	UCGUUGUAGUAUAGUGGUAAGUAUUCCCGC	AT5G40545.1	tRNA-Asp-1	chr5:16239638-16239709	9e-09	100	100	Plus
95	UCGUUGUAGUAUAGUGGUAAGUAUUCCCGC	AT5G21378.1	tRNA-Asp-1	chr5:7222057-7222128	9e-09	100	100	Plus
95	UCGUUGUAGUAUAGUGGUAAGUAUUCCCGC	AT5G15815.1	tRNA-Asp-1	chr5:5161512-5161583	9e-09	100	100	Plus
95	UCGUUGUAGUAUAGUGGUAAGUAUUCCCGC	AT5G59055.1	tRNA-Asp-1	chr5:23844206-23844277	9e-09	100	100	Plus
95	UCGUUGUAGUAUAGUGGUAAGUAUUCCCGC	AT5G05945.1	tRNA-Asp-1	chr5:1788651-1788722	9e-09	100	100	Plus
95	UCGUUGUAGUAUAGUGGUAAGUAUUCCCGC	AT5G14495.1	tRNA-Asp-1	chr5:4673900-4673971	9e-09	100	100	Plus
95	UCGUUGUAGUAUAGUGGUAAGUAUUCCCGC	AT3G02335.1	tRNA-Asp-1	chr3:476802-476873	9e-09	100	100	Plus
95	UCGUUGUAGUAUAGUGGUAAGUAUUCCCGC	AT3G13335.1	tRNA-Asp-1	chr3:4330772-4330843	9e-09	100	100	Plus
95	UCGUUGUAGUAUAGUGGUAAGUAUUCCCGC	AT3G59926.1	tRNA-Asp-1	chr3:22138847-22138918	9e-09	100	100	Plus
95	UCGUUGUAGUAUAGUGGUAAGUAUUCCCGC	AT3G51265.1	tRNA-Asp-1	chr3:19033393-19033464	9e-09	100	100	Plus
95	UCGUUGUAGUAUAGUGGUAAGUAUUCCCGC	AT3G27555.1	tRNA-Asp-1	chr3:10210328-10210399	9e-09	100	100	Plus
95	UCGUUGUAGUAUAGUGGUAAGUAUUCCCGC	AT3G52765.1	tRNA-Asp-1	chr3:19555036-19555107	9e-09	100	100	Plus
95	UCGUUGUAGUAUAGUGGUAAGUAUUCCCGC	AT2G33660.1	tRNA-Asp-2	chr2:14244699-14244770	9e-09	100	100	Plus
95	UCGUUGUAGUAUAGUGGUAAGUAUUCCCGC	AT2G33650.1	tRNA-Asp-1	chr2:14243131-14243202	9e-09	100	100	Plus
95	UCGUUGUAGUAUAGUGGUAAGUAUUCCCGC	AT2G39860.1	tRNA-Asp-1	chr2:16639780-16639851	9e-09	100	100	Plus
95	UCGUUGUAGUAUAGUGGUAAGUAUUCCCGC	AT1G49020.1	tRNA-Asp-1	chr1:18135598-18135669	9e-09	100	100	Plus
95	UCGUUGUAGUAUAGUGGUAAGUAUUCCCGC	AT1G76000.1	tRNA-Asp-1	chr1:28527767-28527838	9e-09	100	100	Plus
95	UCGUUGUAGUAUAGUGGUAAGUAUUCCCGC	AT1G73900.1	tRNA-Asp-1	chr1:27788983-27789054	9e-09	100	100	Plus
95	UCGUUGUAGUAUAGUGGUAAGUAUUCCCGC	AT1G75070.1	tRNA-Asp-1	chr1:28184532-28184603	9e-09	100	100	Plus
95	UCGUUGUAGUAUAGUGGUAAGUAUUCCCGC	AT1G18430.1	tRNA-Asp-1	chr1:6345764-6345835	9e-09	100	100	Plus
95	UCGUUGUAGUAUAGUGGUAAGUAUUCCCGC	AT1G17660.1	tRNA-Asp-1	chr1:6075820-6075891	9e-09	100	100	Plus
95	UCGUUGUAGUAUAGUGGUAAGUAUUCCCGC	AT1G20210.1	tRNA-Asp-1	chr1:7004514-7004585	9e-09	100	100	Plus
95	UCGUUGUAGUAUAGUGGUAAGUAUUCCCGC	AT1G03515.1	tRNA-Asp-1	chr1:877648-877719	9e-09	100	100	Plus
101	UUCG[U/a]ACCCUGCUGUUGACG	AT3G07115.1	tRNA-Ser-1	chr3:2253675-2253756	0.037	100	95	Plus
101	UUCG[U/a]ACCCUGCUGUUGACG	AT1G76330.1	tRNA-Ser-1	chr1:28634692-28634773	0.037	100	95	Plus
104	CAAAUCCAAUAGUAGGUACCA	ATMG01340.1	tRNA-Met (mito)	chrM:337669-337741	0.011	85.7	100	Plus
104	CAAAUCCAAUAGUAGGUACCA	ATCG00460.1	tRNA-Met (chloroplast)	chrC:52056-52128	0.011	85.7	100	Plus
104	CAAAUCCAAUAGUAGGUACCA	AT2G07755.1	tRNA-Met-1	chr2:3328670-3328742	0.011	85.7	100	Plus
106	UCGUAGGUUCAAAUCCUAC[C/t]UGGGGA	ATMG00380.1	tRNA-Asn (mito)	chrM:105887-105948	3e-05	100	96	Plus
106	UCGUAGGUUCAAAUCCUAC[C/t]UGGGGA	AT2G07764.1	tRNA-Asn-1	chr2:3496440-3496511	3e-05	100	96	Plus
107	UUCGAAUCCCUCCUCGCCCACCA	ATCG00980.1	tRNA-Arg (chloroplast)	chrC:108302-108375	9e-04	87	100	Plus
107	UUCGAAUCCCUCCUCGCCCACCA	ATCG01150.1	tRNA-Arg (chloroplast)	chrC:130274-130347	9e-04	87	100	Plus
108	CAAAUCCGGGUGCCGCCUCCA	ATCG00200.1	tRNA-Cys (chloroplast)	chrC:27373-27443	0.011	85.7	100	Plus
110	UAGGUUCGAAUCCUGCCUCUCCCACCCA	ATMG00390.1	tRNA-Tyr (mito)	chrM:106797-106879	1e-05	85.7	100	Plus
110	UAGGUUCGAAUCCUGCCUCUCCCACCCA	AT2G07765.1	tRNA-Tyr-1	chr2:3497358-3497440	1e-05	85.7	100	Plus
110	UAGGUUCGAAUCCUGCCUCUCCCACCCA	AT2G07792.1	tRNA-Tyr-1	chr2:3332678-3332759	1e-05	85.7	100	Plus
115	GGGAUAUAACUCAGCGGUAGAGUGUCACCU	ATCG01220.1	tRNA-Val (chloroplast)	chrC:137869-137940	9e-09	100	100	Plus
115	GGGAUAUAACUCAGCGGUAGAGUGUCACCU	ATCG00910.1	tRNA-Val (chloroplast)	chrC:100709-100780	9e-09	100	100	Plus
116	CUACGGUUCGAGUCCGUAUAGCCCUACC	ATCG00450.1	tRNA-Val (chloroplast)	chrC:51199-51871	1e-06	92.9	100	Plus
121	UCACCAGUUCAAAUCUGGUUCUUGGC	ATCG00410.1	chloroplast TRNF (chloroplast)	chrC:48175-48247	8e-07	100	100	Plus
123	CAAUUCCUACUGGAUGCACCA	ATCG00850.1	tRNA-Ile (chloroplast)	chrC:86312-86385	0.011	85.7	100	Plus
123	CAAUUCCUACUGGAUGCACCA	ATCG01290.1	tRNA-Ile (chloroplast)	chrC:152264-152337	0.011	85.7	100	Plus
127	CAGCAAUCAACAGAGACCUAAUCAGUAAC	AT3G58610.1	ketol-acid reductoisomerase	chr3:21671433-21674841	3e-08	100	100	Plus
130	AGUCAUUGUGUCUCA	AT4G08022.1	pseudogene, hypothetical protein	chr4:4845129-4845476	0.45	100	100	Plus
130	AGUCAUUGUGUCUCA	AT4G07515.1	Protein of unknown function (DUF784)	chr4:4314957-4315510	0.45	100	100	Plus
130	AGUCAUUGUGUCUCA	AT1G45211.1	Encodes a ECA1 gametogenesis related family protein [pseudogene]	chr1:17136065-17136392	0.45	100	100	Plus
130	AGUCAUUGUGUCUCA	AT1G57777.1	Protein of unknown function (DUF784)	chr1:21401235-21401798	0.45	100	100	Plus
133	UGUUCAGUUUAUGGACGGUACGAUUUGGUU	AT1G66130.1	NAD(P)-binding Rossmann-fold superfamily protein	chr1:24614962-24616930	9e-09	100	100	Plus
134	AUGGUUCUCUUUUCGAA	AT1G70680.1	Caleosin-related family protein	chr1:26647220-26648734	0.037	100	100	Plus
134	AUGGUUCUCUUUUCGAA	AT1G70670.1	Caleosin-related family protein	chr1:26644582-26646173	0.037	100	100	Plus
135	AUGUUGAUAAAUUUUCUGUCCGU	AT4G34070-AT4G34071	IGS	chr4:16325296-16325749	2e-04	91.3	100	Plus
135	AUGUUGAUAAAUUUUCUGUCCGU	AT4G33320-AT4G33330	IGS	chr4:16057917-16059753	2e-04	91.3	100	Minus
136	AUCGGGGAUAGCUGUGC	AT2G14030.1	transposable element gene	chr2:5895268-5898637	0.037	100	100	Minus
137	AAGGUCCUGAACGAUGUGCUGAC	AT2G01840.1	transposable element gene	chr2:373125-378447	2e-05	100	100	Minus
141	UCGGAAGAGGAUUUUGCGG	AT5G35790.1	glucose-6-phosphate dehydrogenase 1	chr5:13956690-13959753	0.003	100	100	Plus
143	CGAGAGACCGAUAUUGAAAUUGUCGGGAG	AT2G37860.3	Protein of unknown function (DUF3411)	Chr2:15856632-15858920	0.18	55.2	100	Plus
145	GGGUCAGCGCUCUGACGAAGAUGG	AT5G45020-AT5G45030	small RNA Ath_wt_07857	chr5:18170776-18172409	7e-06	100	100	Plus
145	GGGUCAGCGCUCUGACGAAGAUGG	AT4G09350-AT4G09360	small RNA Ath_wt_07857	chr4:5932153-5940185	7e-06	100	100	Minus
145	GGGUCAGCGCUCUGACGAAGAUGG	AT3G44700-AT3G44704	small RNA Ath_wt_07857	chr3:16237737-16244192	7e-06	100	100	Minus
145	GGGUCAGCGCUCUGACGAAGAUGG	AT2G15820-AT2G15830	small RNA Ath_wt_07857	chr2:6891361-6894117	7e-06	100	100	Plus
145	GGGUCAGCGCUCUGACGAAGAUGG	AT1G49430-AT1G49435	small RNA Ath_wt_07857	chr1:18295826-18299429	7e-06	100	100	Minus
145	GGGUCAGCGCUCUGACGAAGAUGG	AT1G33840-AT1G33850	small RNA Ath_wt_07857	chr1:12285307-12287912	7e-06	100	100	Plus
146	CAUUCGGUCAUAUGGUACAUUCC	AT5G53110.1	RING/U-box superfamily protein	chr5:21529022-21533159	3e-05	100	100	Plus
146	CAUUCGGUCAUAUGGUACAUUCC	AT5G16580-AT5G16590	IGS	chr5:5427473-5431680	2e-05	100	100	Minus
147	ACUGGUAAACCAGCGGGUGCAA	AT3G59570.1	Ypt/Rab-GAP domain of gyp1p superfamily protein	chr3:22000832-22006056	1e-04	100	100	Minus
147	ACUGGUAAACCAGCGGGUGCAA	AT1G16670-AT1G16680	IGS	chr1:5699770-5702752	7e-05	100	100	Plus
151	CAUUAACUAUUUCUUUAU	AT3G32990.1	pseudogene, ATP synthase C subunit	chr3:13534183-13536711	0.011	100	100	Plus
151	CAUUAACUAUUUCUUUAU	ATCG00140-ATCG00150	IGS	chrC:13508-14020	0.01	100	100	Minus
152	AGGCGCGUCUAUUGCUGG	AT3G06900.1	U4.2; snRNA	chr3:2178053-2178626	0.011	100	100	Plus
153	UGGGGGCCGGCGAUGCG	AT3G41979-AT3G42047	IGS	chr3:14199917-14227678	0.035	100	100	Plus
154	CAUCUUUCUAUUGGCAGG	AT5G62162.1	MIR399C; miRNA	chr5:24962485-24962598	0.011	100	100	Plus
157	AAGAAGGAAGCUAUAAGUAAUGCAACUAUGAA	ATCG01210-ATCG01220	IGS (chloroplast)	chrC:137638-137868	8e-10	100	100	Minus
157	AAGAAGGAAGCUAUAAGUAAUGCAACUAUGAA	ATCG00910-ATCG00920	IGS (chloroplast)	chrC:100781-101011	8e-10	100	100	Plus
158	UAGACUCUAAAAAUACCCUUGGUACUUUA	ATCG00580-ATCG00590	IGS (chloroplast)	chrC:64323-65711	3e-08	100	100	Minus
159	AAGAAAGAUCGUUUUUAGAUCAUCAAGU	ATMG00610-ATMG00620	IGS	chrM:177028-182277	9e-08	100	100	Plus
159	AAGAAAGAUCGUUUUUAGAUCAUCAAGU	ATMG00160-ATMG00170	IGS	chrM:42629-48112	9e-08	100	100	Plus
159	AAGAAAGAUCGUUUUUAGAUCAUCAAGU	AT2G07721-AT2G07722	IGS	chr2:3434995-3438741	9e-08	100	100	Plus
160	AGAGGGAACGAAACUGUUGAAUGA	AT5G27606.1	unknown protein	chr5:9752002-9753404	8e-06	100	100	Plus
161	GAAAAAGAACUCUUCGUGAAAAGA	AT5G32563.1	transposable element gene	chr5:12200248-12204138	8e-06	100	100	Plus
161	GAAAAAGAACUCUUCGUGAAAAGA	AT5G30470.1	transposable element gene	chr5:11587319-11589681	8e-06	100	100	Plus
161	GAAAAAGAACUCUUCGUGAAAAGA	AT1G49070.1	transposable element gene	chr1:18155151-18159680	8e-06	100	100	Plus
162	CUUAAAAGUAGGUCUGCGAGGAAG	AT1G35210-AT1G35220	IGS	chr1:12897403-12908913	7e-06	100	100	Plus
163	GUUAAAGACUACUGAUGGAGAUGC	AT5G60630-AT5G60640	IGS	chr5:24370405-24371006	7e-06	100	100	Plus
164	GCACUUCUCACGUACAAGGCACUU	AT5G36075-AT5G36080	IGS	chr5:14180403-14184422	7e-06	100	100	Minus
164	GCACUUCUCACGUACAAGGCACUU	AT5G28993-AT5G28996	IGS	chr5:11017240-11020536	7e-06	100	100	Minus
164	GCACUUCUCACGUACAAGGCACUU	AT3G43770-AT3G43780	IGS	chr3:15651001-15651303	7e-06	100	100	Plus
164	GCACUUCUCACGUACAAGGCACUU	AT2G13580-AT2G13590	IGS	chr2:5659764-5667077	7e-06	100	100	Minus
164	GCACUUCUCACGUACAAGGCACUU	AT1G52090-AT1G52100	IGS	chr1:19378488-19383121	7e-06	100	100	Minus
164	GCACUUCUCACGUACAAGGCACUU	AT1G35050-AT1G35060	IGS	chr1:12816017-12820033	7e-06	100	100	Plus
165	AGGAAGCGAGGGAUGAGAUGCUGA	AT4G06592.1	transposable element gene	chr4:3627035-3629397	8e-06	100	100	Minus
165	AGGAAGCGAGGGAUGAGAUGCUGA	AT2G12380.1	transposable element gene	chr2:4986187-4989358	8e-06	100	100	Minus
165	AGGAAGCGAGGGAUGAGAUGCUGA	AT1G41900.1	transposable element gene	chr1:15670938-15673358	8e-06	100	100	Minus
165	AGGAAGCGAGGGAUGAGAUGCUGA	AT1G36810.1	transposable element gene	chr1:13950803-13953811	8e-06	100	100	Minus
166	AAUCUGAAAAUACCGCAGCGUAGC	AT2G15250-AT2G15260	IGS	chr2:6624974-6630527	7e-06	100	100	Minus
167	AACGAAAUUGGCAAGGUGAAGAAG	AT3G28210-AT3G28216	IGS	chr3:10521533-10523277	7e-06	100	100	Plus
167	AACGAAAUUGGCAAGGUGAAGAAG	AT2G15695-AT2G15700	IGS	chr2:6836435-6837822	7e-06	100	100	Plus
169	AUAUUUAAUCUCGUUUAAUUAUA	AT2G18210-AT2G18220	IGS	chr2:7925876-7928023	2e-05	100	100	Minus
170	CCAUAGGCGACAAGUGUCUCAGA	AT5G29060-AT5G29070	IGS	chr5:11129538-11132174	2e-05	100	100	Plus
171	AGAGUAUCUCACUGAUGGAAAUG	AT1G32240-AT1G32250	IGS	chr1:11630627-11639842	2e-05	100	100	Plus
172	ACGACGUCGUUUAUUGAGAGACA	AT5G24090-AT5G24100	IGS	chr5:8145253-8148615	2e-05	100	100	Plus
172	ACGACGUCGUUUAUUGAGAGACA	AT2G12325-AT2G12330	IGS	chr2:4946953-4950516	2e-05	100	100	Plus
173	AGCUGAGUUUGAUCGGUGCAUUG	AT2G12330-AT2G12340	IGS	chr2:4955798-4967127	2e-05	100	100	Minus
173	AGCUGAGUUUGAUCGGUGCAUUG	AT1G33800-AT1G33810	IGS	chr1:12262718-12265032	2e-05	100	100	Plus
174	CAGAAGGUUCUGGGCCGAAUCC	AT3G45200-AT3G45210	IGS	chr3:16549731-16557272	7e-05	100	100	Plus
175	CUGCGCAAUUUGG[U/c]GCCGGUGA	AT4G25130.1	peptide met sulfoxide reductase 4	chr4:12898591-12900064	0.45	81.8	94	Plus
176	CG[C/a]UUCCCGG[A/c]UGGUGCACCA	AT5G07135.1	tRNA-Gly-1	chr5:2212678-2212748	5.4	85.7	88	Plus
176	CG[C/a]UUCCCGG[A/c]UGGUGCACCA	AT5G19095.1	tRNA-Gly-1	chr5:6401239-6401309	5.4	85.7	88	Plus
176	CG[C/a]UUCCCGG[A/c]UGGUGCACCA	AT5G66817.1	tRNA-Gly-1	chr5:26682708-26682778	5.4	85.7	88	Plus
178	GUUCCCCA[U/c]AGAC[U/g]GCGCCA	AT3G60176-AT3G60180	IGS	chr3:22241165-22242503	0.43	100	90	Plus
178	GUUCCCCA[U/c]AGAC[U/g]GCGCCA	AT2G10730-AT2G10735	IGS	chr2:4219774-4224084	0.43	100	90	Minus
179	CAAAGUGAAGAAAAAAAAA	AT1G62550-AT1G62560	IGS	chr1:23157298-23159822	0.003	100	100	Minus
180	AGAGAUACAAUAUUGGGA	AT4G13650-AT4G13660	IGS	chr4:7942899-7946154	0.01	100	100	Plus
180	AGAGAUACAAUAUUGGGA	AT4G05526-AT4G05530	IGS	chr4:2814540-2816391	0.01	100	100	Minus
180	AGAGAUACAAUAUUGGGA	AT3G28918-AT3G28920	IGS	chr3:10933059-10940445	0.01	100	100	Plus
180	AGAGAUACAAUAUUGGGA	AT2G13422-AT2G13430	IGS	chr2:5588323-5590051	0.01	100	100	Plus
180	AGAGAUACAAUAUUGGGA	AT1G36915-AT1G36920	IGS	chr1:13979111-13983511	0.01	100	100	Minus
180	AGAGAUACAAUAUUGGGA	AT1G27870-AT1G27880	IGS	chr1:9707299-9708923	0.01	100	100	Plus
181	CAAAAUUGUGAUUAAUAC	AT5G20830-AT5G20840	IGS	chr5:7055196-7061102	0.01	100	100	Minus
181	CAAAAUUGUGAUUAAUAC	AT4G13650-AT4G13660	IGS	chr4:7942899-7946154	0.01	100	100	Plus
181	CAAAAUUGUGAUUAAUAC	AT4G05526-AT4G05530	IGS	chr4:2814540-2816391	0.01	100	100	Minus
181	CAAAAUUGUGAUUAAUAC	AT1G36915-AT1G36920	IGS	chr1:13979111-13983511	0.01	100	100	Minus
182	UCGAAGGUUCGAUUCCUU	AT1G34044.1	unknown pseudogene	chr1:12386219-12387342	0.015	100	100	Plus
183	AGUGUCACAUGUGUGCG	AT2G46330-AT2G46340	IGS	chr2:19019256-19022172	0.12	94.1	100	Plus
184	AUGUAUAGAAAUAAAA	AT5G23240-AT5G23250	IGS	chr5:7828725-7830359	0.12	100	100	Minus
184	AUGUAUAGAAAUAAAA	AT4G27260-AT4G27270	IGS	chr4:13656205-13661330	0.12	100	100	Minus
184	AUGUAUAGAAAUAAAA	AT4G09580-AT4G09584	IGS	chr4:6054398-6059808	0.12	100	100	Plus
184	AUGUAUAGAAAUAAAA	AT3G28918-AT3G28920	IGS	chr3:10933059-10940445	0.12	100	100	Plus
184	AUGUAUAGAAAUAAAA	AT3G03852-AT3G03855	IGS	chr3:984171-986947	0.12	100	100	Plus
184	AUGUAUAGAAAUAAAA	AT1G48912-AT1G48920	IGS	chr1:18095047-18098094	0.12	100	100	Minus
185	UUCCACAGCUUUCUUG[G/a]ACUG	AT2G10606.1	MIR396A; miRNA	chr2:4142323-4142473	0.011	100	95	Plus
186	UGAAGCUGCCAGCAU[A/g][G/a]UCUA	AT3G63375.1	MIR167B; miRNA	chr3:23406177-23406267	0.13	100	90	Plus
186	UGAAGCUGCCAGCAU[A/g][G/a]UCUA	AT3G22886.1	MIR167A; miRNA	chr3:8108021-8108622	0.13	100	90	Plus
187	AGAAUCUUGAUGAUGCUGCAU	AT5G04275.1	MIR172/MIR172B; miRNA	chr5:1188211-1188299	2e-04	100	100	Plus
187	AGAAUCUUGAUGAUGCUGCAU	AT2G28056.1	MIR172/MIR172A; miRNA	chr2:11941661-11943604	2e-04	100	100	Plus
188	AUGGUAGUUCAAGUAUUCCA	AT2G39681.1	TAS2; other RNA	chr2:16539384-16540417	9e-04	100	100	Plus
109A	AGAAGACGCGGGUUCGAUUCCCGCUAUCCGCCCCA	ATCG00310.1	tRNA-Gly (chloroplast)	chrC:36490-36560	1e-09	91.4	100	Plus
109B	AGAAGACGCGGGUUCGAUUCCCGCUAUCCGC	ATCG00310.1	tRNA-Gly (chloroplast)	chrC:36490-36560	3e-09	100	100	Plus
109D	AUUCCCGCUAUCCGCCCCA	ATCG00310.1	tRNA-Gly (chloroplast)	chrC:36490-36560	0.13	84.2	100	Plus
113B	CGAGACUCAAAAUCUCGUGCUAAAGAGC	ATCG01260.1	tRNA-Leu (chloroplast)	chrC:144293-144373	9e-08	100	100	Plus
113B	CGAGACUCAAAAUCUCGUGCUAAAGAGC	ATCG00880.1	tRNA-Leu (chloroplast)	chrC:94276-94356	9e-08	100	100	Plus
113C	CGGGAGGUUCGAGUCCU	ATCG01260.1	tRNA-Leu (chloroplast)	chrC:144293-144373	0.45	88.2	100	Plus
113C	CGGGAGGUUCGAGUCCU	ATCG00880.1	tRNA-Leu (chloroplast)	chrC:94276-94356	0.45	88.2	100	Plus
114B	CGAGUCCGAGUAGC[U/-]GG[U/c]ACCA	ATCG01030.1	tRNA-Leu (chloroplast)	ChrC:114270-114349	2.1	100	96	Plus
117A	UUCAAGGAGGCAGCGGGGAUUCGACUUCCCCUGGGGGUACC	ATCG00250.1	tRNA-Glu (chloroplast)	chrC:30466-30538	2e-13	95.1	100	Plus
117B	CAAGGAGGCAGCGGGGAUUCGACUUCCCCUGGGGGUACCA	ATCG00250.1	tRNA-Glu (chloroplast)	chrC:30466-30538	3e-12	92.5	100	Plus	CCA	UUC
117C	CAGCGGGGAUUCGACUUCCCCUGGGGGUACCA	ATCG00250.1	tRNA-Glu (chloroplast)	chrC:30466-30538	4e-08	90.6	100	Plus
117D	CGACUUCCC[-/c]UGGGGGUACCA	ATCG00250.1	tRNA-Glu (chloroplast)	chrC:30466-30538	5.4	90	94	Plus
118B	CAAAUCCGAUAAGGGGCUCCA	ATCG00260.1	tRNA-Thr (chloroplast)	chrC:31369-31440	0.011	85.7	100	Plus
119A	AUAUAGCUCAGUUGGUAGAGCUCCGCUCUUGCAA	ATCG00940.1	tRNA-Ala (chloroplast)	chrC:103665-104538	9e-11	100	100	Plus
119A	AUAUAGCUCAGUUGGUAGAGCUCCGCUCUUGCAA	ATCG01190.1	tRNA-Ala (chloroplast)	chrC:134111-134984	9e-11	100	100	Plus
119B	UAGCUCAGUUGGUAGAGCUCCGCUCUUGCAA	ATCG00940.1	tRNA-Ala (chloroplast)	chrC:103665-104538	3e-09	100	100	Plus
119B	UAGCUCAGUUGGUAGAGCUCCGCUCUUGCAA	ATCG01190.1	tRNA-Ala (chloroplast)	chrC:134111-134984	3e-09	100	100	Plus
119C	AUAUAGCUCAGUUGGUAGAGCUCCGC	ATCG00940.1	tRNA-Ala (chloroplast)	chrC:103665-104538	8e-07	100	100	Plus
119C	AUAUAGCUCAGUUGGUAGAGCUCCGC	ATCG01190.1	tRNA-Ala (chloroplast)	chrC:134111-134984	8e-07	100	100	Plus
120B	UUCAAUUCCCGUCGUUCGCCCCA	ATCG00010.1	TRNA-His (chloroplast)	ChrC:4-76	4e-04	100	87	Minus
122A	UGAUUGG[G/t]CGUAGGUUC[G/a]AAUCCUACUUGGGGAGCCA	ATCG01140.1	tRNA-Asn (chloroplast)	chrC:129565-129636	5e-09	91.9	97	Plus
122A	UGAUUGG[G/t]CGUAGGUUC[G/a]AAUCCUACUUGGGGAGCCA	ATCG00990.1	tRNA-Asn (chloroplast)	chrC:109013-109084	5e-09	91.9	97	Plus
122B	AUUGG[G/t]CGUAGGUUC[G/a]AAUCCUACUUGGGGAGCCA	ATCG01140.1	tRNA-Asn (chloroplast)	chrC:129565-129636	1e-09	91.4	100	Plus
122B	AUUGG[G/t]CGUAGGUUC[G/a]AAUCCUACUUGGGGAGCCA	ATCG00990.1	tRNA-Asn (chloroplast)	chrC:109013-109084	1e-09	91.4	100	Plus
122C	CGAAUCCUACUUGGGGAGCCA	ATCG01140.1	tRNA-Asn (chloroplast)	chrC:129565-129636	0.006	85.7	100	Plus
122C	CGAAUCCUACUUGGGGAGCCA	ATCG00990.1	tRNA-Asn (chloroplast)	chrC:109013-109084	0.006	85.7	100	Plus
124A	GCGAGGUCUCUGGUUCAAAUCCAGGAUGGCCCACCA	ATCG00930.1	tRNA-Ile (chloroplast)	chrC:102801-103601	4e-10	91.7	100	Plus
124A	GCGAGGUCUCUGGUUCAAAUCCAGGAUGGCCCACCA	ATCG01200.1	tRNA-Ile (chloroplast)	chrC:135048-135848	4e-10	91.7	100	Plus
124C	CAAAUCCAGGAUGGCCCACCA	ATCG00930.1	tRNA-Ile (chloroplast)	chrC:102801-103601	0.45	85.7	100	MinusPlus
124C	CAAAUCCAGGAUGGCCCACCA	ATCG01200.1	tRNA-Ile (chloroplast)	chrC:135048-135848	0.45	85.7	100	MinusPlus
125A	UCCAUGACGUUCCUGAUGCUA	AT5G16630.1	DNA repair protein Rad4 family	chr5:5454945-5459578	1.4	86	94	Plus
125B	UCCAUGACGUUCCUGAUGC	AT5G16630.1	DNA repair protein Rad4 family	chr5:5454945-5459578	1.4	84	95	Plus
129A	CUGCCCCGGGUUCCUCAUUCUCU	AT1G27480.1	alpha/beta-Hydrolases superfamily protein	Chr1:9544514-9546285	0.62	65	100	Plus
129B	CUGCCCCGGGUUCCUCAUUCU	AT1G27480.1	alpha/beta-Hydrolases superfamily protein	Chr1:9544514-9546285	1.6	71	100	Minus
148A	UGAAAGUGACUACAUCGGGGU	AT1G48267.1	MIR161; miRNA	chr1:17825730-17825819	2e-04	100	100	Plus
148B	UUGAAAGGACUACAUCGGGA	AT1G05500.1	Calcium-dependent lipid-binding family protein	Chr1:1624955-1629224	1.2	85	95	Plus
148C	AAAGUGACUACAUCGGGG	AT1G48267.1	MIR161; miRNA	chr1:17825730-17825819	0.011	100	100	Plus
149	CGCAAGUGAAAUACCACUA	AT3G41979-AT3G42047	IGS	chr3:14199917-14227678	3e-03	100	100	Plus
149	CGCAAGUGAAAUACCACUA	AT2G01021-AT2G01023	IGS	chr2:6673-9647	3e-03	100	100	Plus
14A	CGGGCGGAGGACAUUGUCAGG	AT3G41979-AT3G42047	25S rRNA	chr3:14199917-14227678	2e-04	100	100	Plus
14A	CGGGCGGAGGACAUUGUCAGG	AT2G01021-AT2G01023	25S rRNA	chr2:6673-9647	2e-04	100	100	Plus
14B	CGGAGGACAUUGUCAGGU	AT3G41979-AT3G42047	25S rRNA	chr3:14199917-14227678	0.01	100	100	Plus
14B	CGGAGGACAUUGUCAGGU	AT2G01021-AT2G01023	25S rRNA	chr2:6673-9647	0.01	100	100	Plus
155A	CUGAAAGCAUCUAAGUAGUAAGCCCACCCCAAGAUGAGUGCUCUCCU	ATCG01180.1	23S rRNA (chloroplast)	chrC:131149-133958	2e-17	100	100	Plus
155A	CUGAAAGCAUCUAAGUAGUAAGCCCACCCCAAGAUGAGUGCUCUCCU	ATCG00950.1	23S rRNA (chloroplast)	chrC:104691-107500	2e-17	100	100	Plus
155B	CAAGAUGAGUGCUCUCCU	ATCG01180.1	23S rRNA (chloroplast)	chrC:131149-133958	0.011	100	100	Plus
155B	CAAGAUGAGUGCUCUCCU	ATCG00950.1	23S rRNA (chloroplast)	chrC:104691-107500	0.011	100	100	Plus
177A	ACGGACUGGGAUCCCCGGGCG	AT5G13690.1	alpha-N-acetylglucosaminidase family / NAGLU family	chr5:4415754-4420371	5.4	61.9	100	Plus
177B	ACGGACUGGGAUCCCCGGGC	AT5G13690.1	alpha-N-acetylglucosaminidase family / NAGLU family	chr5:4415754-4420371	5.4	65	100	Plus
177C	CGGGCUGGGAUCCCCGGGCG	AT5G13690.1	alpha-N-acetylglucosaminidase family / NAGLU family	chr5:4415754-4420371	1.6	70	100	Minus
17A	CAUGGGUUAGUCGAUCCUAAGAG	AT3G41979-AT3G42047	25S rRNA	chr3:14199917-14227678	2e-05	100	100	Plus
17B	CACAUGGGUUAGUCGAUCC	AT3G41979-AT3G42047	25S rRNA	chr3:14199917-14227678	2e-06	100	100	Plus
17C	CACAUGGGUUAGUCGAUC	AT3G41979-AT3G42047	25S rRNA	chr3:14199917-14227678	0.01	100	100	Plus
17D	CACAUGGGUUAGUCGA	AT3G41979-AT3G42047	25S rRNA	chr3:14199917-14227678	0.12	100	100	Plus
1C	CGCGACGGGGUAUUGUAAGUGGCAGAGUGGCC	AT3G41979-AT3G42047	25S rRNA	chr3:14199917-14227678	8e-10	100	100	Plus
1C	CGCGACGGGGUAUUGUAAGUGGCAGAGUGGCC	AT3G41345-AT3G41762	25S rRNA	chr3:14172162-14195740	8e-10	100	100	Plus
1C	CGCGACGGGGUAUUGUAAGUGGCAGAGUGGCC	AT2G01021-AT2G01023	25S rRNA	chr2:6673-9647	8e-10	100	100	Plus
1D	AUUCAGCCCUUUGUCGCUAAGAUUCGA	AT3G41979-AT3G42047	25S rRNA	chr3:14199917-14227678	3e-07	100	100	Plus
1D	AUUCAGCCCUUUGUCGCUAAGAUUCGA	AT3G41345-AT3G41762	25S rRNA	chr3:14172162-14195740	3e-07	100	100	Plus
1D	AUUCAGCCCUUUGUCGCUAAGAUUCGA	AT2G01021-AT2G01023	25S rRNA	chr2:6673-9647	3e-07	100	100	Plus
1E	CCACUGAGAUUCAGCCCUUUGUCGCUAAGAUUCGA	AT3G41979-AT3G42047	25SrRNA	chr3:14199917-14227678	3e-11	100	100	Plus
1E	CCACUGAGAUUCAGCCCUUUGUCGCUAAGAUUCGA	AT3G41345-AT3G41762	25S rRNA	chr3:14172162-14195740	3e-11	100	100	Plus
1E	CCACUGAGAUUCAGCCCUUUGUCGCUAAGAUUCGA	AT2G01021-AT2G01023	25S rRNA	chr2:6673-9647	3e-11	100	100	Plus
22A	CGGACUGCUCGAGCUGCU	AT3G41979-AT3G42047	25S rRNA	chr3:14199917-14227678	0.01	100	100	Plus
22A	CGGACUGCUCGAGCUGCU	AT2G01021-AT2G01023	25S rRNA	chr2:6673-9647	0.01	100	100	Plus
29B	CGGACUGCUCGAGCUGC	AT3G41768.1	18S rRNA	chr3:14197677-14199484	8e-06	100	100	Plus
29B	CGGACUGCUCGAGCUGC	AT2G01010.1	18S rRNA	chr2:3706-5513	8e-06	100	100	Plus
2B	ACCGACGCGGAUUACGGUGGCGGCCUAAGC	AT2G01021.1	unknown protein	chr2:6571-6672	9e-09	100	100	Plus
2B	ACCGACGCGGAUUACGGUGGCGGCCUAAGC	AT3G41979-AT3G42047	25S rRNA	chr3:14199917-14227678	8e-09	100	100	Plus
2C	ACCGACGCGGAUUACGGUGGCG	AT2G01021.1	unknown protein	chr2:6571-6672	7e-05	100	100	Plus
2C	ACCGACGCGGAUUACGGUGGCG	AT3G41979-AT3G42047	25S rRNA	chr3:14199917-14227678	7e-05	100	100	Plus
30A	AGUAUGGUCGCAAGGCUGAAACUUAAAGGAA	AT3G41768.1	18S rRNA	chr3:14197677-14199484	3e-09	100	100	Plus
30A	AGUAUGGUCGCAAGGCUGAAACUUAAAGGAA	AT2G01010.1	18S rRNA	chr2:3706-5513	3e-09	100	100	Plus
30B	CAAGGCUGAAACUUAAA	AT3G41768.1	18S rRNA	chr3:14197677-14199484	0.037	100	100	Plus
30B	CAAGGCUGAAACUUAAA	AT2G01010.1	18S rRNA	chr2:3706-5513	0.037	100	100	Plus
32B	CGCGGCGACGUGGGUGGU	AT3G41768.1	18S rRNA	chr3:14197677-14199484	0.011	100	100	Plus
32B	CGCGGCGACGUGGGUGGU	AT2G01010.1	18S rRNA	chr2:3706-5513	0.011	100	100	Plus
35A	UCGGCGAUACGCUCCUGGUCU	AT3G41768.1	18S rRNA	chr3:14197677-14199484	2e-04	100	100	Plus
35A	UCGGCGAUACGCUCCUGGUCU	AT2G01010.1	18S rRNA	chr2:3706-5513	2e-04	100	100	Plus
35B	UCGGCGAUACGCUCCUGGUC	AT3G41768.1	18S rRNA	chr3:14197677-14199484	9e-04	100	100	Plus
35B	UCGGCGAUACGCUCCUGGUC	AT2G01010.1	18S rRNA	chr2:3706-5513	9e-04	100	100	Plus
35C	UCGGCGAUACGCUCCUGGU	AT3G41768.1	18S rRNA	chr3:14197677-14199484 FORWARD LENGTH=1808	0.003	100	100	Plus
35C	UCGGCGAUACGCUCCUGGU	AT2G01010.1	18S rRNA	chr2:3706-5513 FORWARD LENGTH=1808	0.003	100	100	Plus
35D	UCGGCGAUACGCUCCUGG	AT3G41768.1	18S rRNA	chr3:14197677-14199484 FORWARD LENGTH=1808	0.011	100	100	Plus
35D	UCGGCGAUACGCUCCUGG	AT2G01010.1	18S rRNA	chr2:3706-5513 FORWARD LENGTH=1808	0.011	100	100	Plus
38	CAUAGUAAGGAUUGACAGA	AT3G41768.1	18S rRNA	chr3:14197677-14199484 FORWARD LENGTH=1808	0.003	100	100	Plus
38	CAUAGUAAGGAUUGACAGA	AT2G01010.1	18S rRNA	chr2:3706-5513 FORWARD LENGTH=1808	0.003	100	100	Plus
47D	CUAGGAUGGGUGACCUCCCGGGAAGUCCUCGUGUUGCAUCCCU	AT5G29550-AT5G29560	8 repeats within the IGS / 5S rRNA	chr5:11184515-11190542	2e-15	100	100	Plus
47D	CUAGGAUGGGUGACCUCCCGGGAAGUCCUCGUGUUGCAUCCCU	AT4G06474-AT4G06477	12 repeats within the IGS / 5S rRNA	chr4:3052775-3060974	2e-15	100	100	Plus
47D	CUAGGAUGGGUGACCUCCCGGGAAGUCCUCGUGUUGCAUCCCU	AT1G43624-AT1G43630	5S rRNA	chr1:16432947-16436370	2e-15	100	100	Plus
47F	CGAGAGUAGUACUAGGAUGGGUGA	AT5G34412-AT5G34431	20 repeats within the IGS / 5S rRNA	chr5:12841838-12888193	7e-06	100	100	Minus
47F	CGAGAGUAGUACUAGGAUGGGUGA	AT5G34358-AT5G34376	20 repeats within the IGS / 5S rRNA	chr5:12802849-12837837	7e-06	100	100	Minus
47F	CGAGAGUAGUACUAGGAUGGGUGA	AT5G29550-AT5G29560	8 repeats within the IGS / 5S rRNA	chr5:11184515-11190542	7e-06	100	100	Plus
47F	CGAGAGUAGUACUAGGAUGGGUGA	AT4G06474-AT4G06477	11 repeats within the IGS / 5S rRNA	chr4:3052775-3060974	7e-06	100	100	Plus
47F	CGAGAGUAGUACUAGGAUGGGUGA	AT3G41979-AT3G42047	21 repeats within the IGS / 5S rRNA	chr3:14199917-14227678	7e-06	100	100	Minus
47F	CGAGAGUAGUACUAGGAUGGGUGA	AT3G41345-AT3G41762	17 repeats within the IGS / 5S rRNA	chr3:14172162-14195740	7e-06	100	100	Minus
47F	CGAGAGUAGUACUAGGAUGGGUGA	AT3G33103-AT3G33106	9 repeats within the IGS / 5S rRNA	chr3:13842465-13871108	7e-06	100	100	Plus
47F	CGAGAGUAGUACUAGGAUGGGUGA	AT3G33100-AT3G33103	2 repeats within the IGS / 5S rRNA	chr3:13833070-13841650	7e-06	100	100	Plus
47F	CGAGAGUAGUACUAGGAUGGGUGA	AT3G33069-AT3G33080	5 repeats within the IGS / 5S rRNA	chr3:13805954-13816641	7e-06	100	100	Plus
47F	CGAGAGUAGUACUAGGAUGGGUGA	AT3G33076-AT3G33069	37 repeats within the IGS / 5S rRNA	chr3:13744450-13803172	7e-06	100	100	Minus
47F	CGAGAGUAGUACUAGGAUGGGUGA	AT3G33084-AT3G33076	47 repeats within the IGS / 5S rRNA	chr3:13680171-13739730	7e-06	100	100	Plus
47F	CGAGAGUAGUACUAGGAUGGGUGA	AT3G33055-AT3G33058	5 repeats within the IGS / 5S rRNA	chr3:13583975-13601799	7e-06	100	100	Plus
47G	CGGGAAGUCCUCGUGUUGCAUCCC	AT5G34412-AT5G34431	22 repeats within the IGS / 5S rRNA	chr5:12841838-12888193	7e-06	100	100	Minus
47G	CGGGAAGUCCUCGUGUUGCAUCCC	AT5G34358-AT5G34376	20 repeats within the IGS / 5S rRNA	chr5:12802849-12837837	7e-06	100	100	Minus
47G	CGGGAAGUCCUCGUGUUGCAUCCC	AT5G29550-AT5G29560	9 repeats within the IGS / 5S rRNA	chr5:11184515-11190542	7e-06	100	100	Plus
47G	CGGGAAGUCCUCGUGUUGCAUCCC	AT4G06474-AT4G06477	13 repeats within the IGS / 5S rRNA	chr4:3052775-3060974	7e-06	100	100	Plus
47G	CGGGAAGUCCUCGUGUUGCAUCCC	AT1G43624-AT1G43630	5S rRNA	chr1:16432947-16436370	7e-06	100	100	Plus
47H	AAGUCCUCGUGUUGCAUCCCU	AT5G34412-AT5G34431	27 repeats within the IGS / 5S rRNA	chr5:12841838-12888193	2e-04	100	100	Minus
47H	AAGUCCUCGUGUUGCAUCCCU	AT5G34358-AT5G34376	29 repeats within the IGS / 5S rRNA	chr5:12802849-12837837	2e-04	100	100	Minus
47H	AAGUCCUCGUGUUGCAUCCCU	AT5G32410-AT5G32420	5S rRNA	chr5:12023774-12030327	2e-04	100	100	Plus
47H	AAGUCCUCGUGUUGCAUCCCU	AT5G29807-AT5G29890	3 repeats within the IGS / 5S rRNA	chr5:11307153-11316708	2e-04	100	100	Plus
47H	AAGUCCUCGUGUUGCAUCCCU	AT5G29574-AT5G29577	5S rRNA	chr5:11223148-11227043	2e-04	100	100	Plus
47H	AAGUCCUCGUGUUGCAUCCCU	AT5G29550-AT5G29560	9 repeats within the IGS / 5S rRNA	chr5:11184515-11190542	2e-04	100	100	Plus
47H	AAGUCCUCGUGUUGCAUCCCU	AT4G06474-AT4G06477	13 repeats within the IGS / 5S rRNA	chr4:3052775-3060974	2e-04	100	100	Plus
47H	AAGUCCUCGUGUUGCAUCCCU	AT3G41979-AT3G42047	20 repeats within the IGS / 5S rRNA	chr3:14199917-14227678	2e-04	100	100	Minus
47H	AAGUCCUCGUGUUGCAUCCCU	AT3G41345-AT3G41762	8 repeats within the IGS / 5S rRNA	chr3:14172162-14195740	2e-04	100	100	Minus
47H	AAGUCCUCGUGUUGCAUCCCU	AT3G33103-AT3G33106	17 repeats within the IGS / 5S rRNA	chr3:13842465-13871108	2e-04	100	100	Plus
47H	AAGUCCUCGUGUUGCAUCCCU	AT3G33100-AT3G33103	3 repeats within the IGS / 5S rRNA	chr3:13833070-13841650	2e-04	100	100	Plus
47H	AAGUCCUCGUGUUGCAUCCCU	AT3G33069-AT3G33080	2 repeats within the IGS / 5S rRNA	chr3:13805954-13816641	2e-04	100	100	Plus
47H	AAGUCCUCGUGUUGCAUCCCU	AT3G33076-AT3G33069	22 repeats within the IGS / 5S rRNA	chr3:13744450-13803172	2e-04	100	100	Minus
47H	AAGUCCUCGUGUUGCAUCCCU	AT3G33084-AT3G33076	27 repeats within the IGS / 5S rRNA	chr3:13680171-13739730	2e-04	100	100	Minus
47H	AAGUCCUCGUGUUGCAUCCCU	AT3G33055-AT3G33058	3 repeats within the IGS / 5S rRNA	chr3:13583975-13601799	2e-04	100	100	Plus
47H	AAGUCCUCGUGUUGCAUCCCU	AT2G07791-AT2G07730	5S rRNA	chr2:3561621-3566139	2e-04	100	100	Minus
47H	AAGUCCUCGUGUUGCAUCCCU	AT1G43624-AT1G43630	5S rRNA	chr1:16432947-16436370	2e-04	100	100	Plus
47H	AAGUCCUCGUGUUGCAUCCCU	AT1G43620-AT1G43624	5S rRNA	chr1:16430201-16432841	2e-04	100	100	Plus
47I	AAGUCCUCGUGUUGCAUCC	AT5G34412-AT5G34431	34 repeats within the IGS / 5S rRNA	chr5:12841838-12888193	0.003	100	100	Minus
47I	AAGUCCUCGUGUUGCAUCC	AT5G34358-AT5G34376	34 repeats within the IGS / 5S rRNA	chr5:12802849-12837837	0.003	100	100	Minus
47I	AAGUCCUCGUGUUGCAUCC	AT5G29807-AT5G29890	3 repeats within the IGS / 5S rRNA	chr5:11307153-11316708	0.003	100	100	Plus
47I	AAGUCCUCGUGUUGCAUCC	AT5G29550-AT5G29560	9 repeats within the IGS / 5S rRNA	chr5:11184515-11190542	0.003	100	100	Plus
47I	AAGUCCUCGUGUUGCAUCC	AT4G06474-AT4G06477	13 repeats within the IGS / 5S rRNA	chr4:3052775-3060974	0.003	100	100	Plus
47I	AAGUCCUCGUGUUGCAUCC	AT3G41979-AT3G42047	21 repeats within the IGS / 5S rRNA	chr3:14199917-14227678	0.003	100	100	Minus
47I	AAGUCCUCGUGUUGCAUCC	AT3G41345-AT3G41762	8 repeats within the IGS / 5S rRNA	chr3:14172162-14195740	0.003	100	100	Minus
47I	AAGUCCUCGUGUUGCAUCC	AT3G33103-AT3G33106	17 repeats within the IGS / 5S rRNA	chr3:13842465-13871108	0.003	100	100	Plus
47I	AAGUCCUCGUGUUGCAUCC	AT3G33100-AT3G33103	3 repeats within the IGS / 5S rRNA	chr3:13833070-13841650	0.003	100	100	Plus
47I	AAGUCCUCGUGUUGCAUCC	AT3G33069-AT3G33080	2 repeats within the IGS / 5S rRNA	chr3:13805954-13816641	0.003	100	100	Plus
47I	AAGUCCUCGUGUUGCAUCC	AT3G33076-AT3G33069	27 repeats within the IGS / 5S rRNA	chr3:13744450-13803172	0.003	100	100	Minus
47I	AAGUCCUCGUGUUGCAUCC	AT3G33084-AT3G33076	31 repeats within the IGS / 5S rRNA	chr3:13680171-13739730	0.003	100	100	Minus
47I	AAGUCCUCGUGUUGCAUCC	AT3G33055-AT3G33058	3 repeats within the IGS / 5S rRNA	chr3:13583975-13601799	0.003	100	100	Plus
47I	AAGUCCUCGUGUUGCAUCC	AT2G07791-AT2G07730	5S rRNA	chr2:3561621-3566139	0.003	100	100	Minus
47I	AAGUCCUCGUGUUGCAUCC	AT1G43624-AT1G43630	5S rRNA	chr1:16432947-16436370	0.003	100	100	Plus
47I	AAGUCCUCGUGUUGCAUCC	AT1G43620-AT1G43624	5S rRNA	chr1:16430201-16432841	0.003	100	100	Plus
47J	UCCUCGUGUUGCAUCCCU	AT4G06477.1	transposable element gene	chr4:3060975-3065294	0.011	100	100	Minus
47J	UCCUCGUGUUGCAUCCCU	AT5G34412-AT5G34431	31 repeats within the IGS / 5S rRNA	chr5:12841838-12888193	0.01	100	100	Minus
47J	UCCUCGUGUUGCAUCCCU	AT5G34358-AT5G34376	31 repeats within the IGS / 5S rRNA	chr5:12802849-12837837	0.01	100	100	Minus
47J	UCCUCGUGUUGCAUCCCU	AT5G32410-AT5G32420	5S rRNA	chr5:12023774-12030327	0.01	100	100	Plus
47J	UCCUCGUGUUGCAUCCCU	AT5G29807-AT5G29890	3 repeats within the IGS / 5S rRNA	chr5:11307153-11316708	0.01	100	100	Plus
47J	UCCUCGUGUUGCAUCCCU	AT5G29574-AT5G29577	5S rRNA	chr5:11223148-11227043	0.01	100	100	Plus
47J	UCCUCGUGUUGCAUCCCU	AT5G29550-AT5G29560	9 repeats within the IGS / 5S rRNA	chr5:11184515-11190542	0.01	100	100	Plus
47J	UCCUCGUGUUGCAUCCCU	AT4G06474-AT4G06477	14 repeats within the IGS / 5S rRNA	chr4:3052775-3060974	0.01	100	100	Plus
47J	UCCUCGUGUUGCAUCCCU	AT3G41979-AT3G42047	20 repeats within the IGS / 5S rRNA	chr3:14199917-14227678	0.01	100	100	Minus
47J	UCCUCGUGUUGCAUCCCU	AT3G41345-AT3G41762	8 repeats within the IGS / 5S rRNA	chr3:14172162-14195740	0.01	100	100	Minus
47J	UCCUCGUGUUGCAUCCCU	AT3G33103-AT3G33106	30 repeats within the IGS / 5S rRNA	chr3:13842465-13871108	0.01	100	100	Plus
47J	UCCUCGUGUUGCAUCCCU	AT3G33100-AT3G33103	7 repeats within the IGS / 5S rRNA	chr3:13833070-13841650	0.01	100	100	Plus
47J	UCCUCGUGUUGCAUCCCU	AT3G33069-AT3G33080	4 repeats within the IGS / 5S rRNA	chr3:13805954-13816641	0.01	100	100	Plus
47J	UCCUCGUGUUGCAUCCCU	AT3G33076-AT3G33069	24 repeats within the IGS / 5S rRNA	chr3:13744450-13803172	0.01	100	100	Minus
47J	UCCUCGUGUUGCAUCCCU	AT3G33084-AT3G33076	31 repeats within the IGS / 5S rRNA	chr3:13680171-13739730	0.01	100	100	Minus
47J	UCCUCGUGUUGCAUCCCU	AT3G33055-AT3G33058	6 repeats within the IGS / 5S rRNA	chr3:13583975-13601799	0.01	100	100	Plus
47J	UCCUCGUGUUGCAUCCCU	AT2G07791-AT2G07730	5S rRNA	chr2:3561621-3566139	0.01	100	100	Minus
47J	UCCUCGUGUUGCAUCCCU	AT1G43624-AT1G43630	5S rRNA	chr1:16432947-16436370	0.01	100	100	Plus
47J	UCCUCGUGUUGCAUCCCU	AT1G43620-AT1G43624	2 repeats within the IGS / 5S rRNA	chr1:16430201-16432841	0.01	100	100	Plus
47K	CGAGAGUAGUACUAGGA	AT5G29890.2	transposable element gene	chr5:11316709-11318967	0.037	100	100	Plus
47K	CGAGAGUAGUACUAGGA	AT5G34412-AT5G34431	23 repeats within the IGS / 5S rRNA	chr5:12841838-12888193	0.035	100	100	Minus
47K	CGAGAGUAGUACUAGGA	AT5G34358-AT5G34376	23 repeats within the IGS / 5S rRNA	chr5:12802849-12837837	0.035	100	100	Minus
47K	CGAGAGUAGUACUAGGA	AT5G32410-AT5G32420	5S rRNA	chr5:12023774-12030327	0.035	100	100	Plus
47K	CGAGAGUAGUACUAGGA	AT5G29574-AT5G29577	5S rRNA	chr5:11223148-11227043	0.035	100	100	Plus
47K	CGAGAGUAGUACUAGGA	AT5G29550-AT5G29560	8 repeats within the IGS / 5S rRNA	chr5:11184515-11190542	0.035	100	100	Plus
47K	CGAGAGUAGUACUAGGA	AT4G06474-AT4G06477	11 repeats within the IGS / 5S rRNA	chr4:3052775-3060974	0.035	100	100	Plus
47K	CGAGAGUAGUACUAGGA	AT3G41979-AT3G42047	26 repeats within the IGS / 5S rRNA	chr3:14199917-14227678	0.035	100	100	Minus
47K	CGAGAGUAGUACUAGGA	AT3G41345-AT3G41762	20 repeats within the IGS / 5S rRNA	chr3:14172162-14195740	0.035	100	100	Minus
47K	CGAGAGUAGUACUAGGA	AT3G33103-AT3G33106	10 repeats within the IGS / 5S rRNA	chr3:13842465-13871108	0.035	100	100	Plus
47K	CGAGAGUAGUACUAGGA	AT3G33100-AT3G33103	2 repeats within the IGS / 5S rRNA	chr3:13833070-13841650	0.035	100	100	Plus
47K	CGAGAGUAGUACUAGGA	AT3G33069-AT3G33080	5 repeats within the IGS / 5S rRNA	chr3:13805954-13816641	0.035	100	100	Plus
47K	CGAGAGUAGUACUAGGA	AT3G33076-AT3G33069	64 repeats within the IGS / 5S rRNA	chr3:13744450-13803172	0.035	100	100	Minus
47K	CGAGAGUAGUACUAGGA	AT3G33084-AT3G33076	57 repeats within the IGS / 5S rRNA	chr3:13680171-13739730	0.035	100	100	Plus/Minus
47K	CGAGAGUAGUACUAGGA	AT3G33055-AT3G33058	7 repeats within the IGS / 5S rRNA	chr3:13583975-13601799	0.035	100	100	Plus
47K	CGAGAGUAGUACUAGGA	AT2G06983-AT2G06985	5S rRNA	chr2:2889383-2893060	0.035	100	100	Minus
47K	CGAGAGUAGUACUAGGA	AT1G43620-AT1G43624	5S rRNA	chr1:16430201-16432841	0.035	100	100	Plus
48B	UCCUGCGGAAAAAUAGCUCGACGCCAGGAUGA	ATCG00970.1	5S rRNA (chloroplast)	chrC:107949-108069	1e-08	93.8	100	Plus
48B	UCCUGCGGAAAAAUAGCUCGACGCCAGGAUGA	ATCG01160.1	5S rRNA (chloroplast)	chrC:130580-130700	1e-08	93.8	100	Plus
48C	UCCUGCGGAAAAAUAGCUCGACGCCAGGAUG	ATCG00970.1	5S rRNA (chloroplast)	chrC:107949-108069	1e-08	96.8	100	Plus
48C	UCCUGCGGAAAAAUAGCUCGACGCCAGGAUG	ATCG01160.1	5S rRNA (chloroplast)	chrC:130580-130700	1e-08	96.8	100	Plus
48D	UCCUGCGGAAAAAUAGCUCGACGCCAGGAU	ATCG00970.1	5S rRNA (chloroplast)	chrC:107949-108069	9e-09	100	100	Plus
48D	UCCUGCGGAAAAAUAGCUCGACGCCAGGAU	ATCG01160.1	5S rRNA (chloroplast)	chrC:130580-130700	9e-09	100	100	Plus
48E	CGGUGACGAUACUGUAG	ATCG00970.1	5S rRNA (chloroplast)	chrC:107949-108069	0.037	100	100	Plus
48E	CGGUGACGAUACUGUAG	ATCG01160.1	5S rRNA (chloroplast)	chrC:130580-130700	0.037	100	100	Plus
54B	GCGGCUGGAUCACCUCCUUUCU	ATCG00920.1	16S rRNA (chloroplast)	chrC:101012-102502	9e-04	90.9	100	Plus
54B	GCGGCUGGAUCACCUCCUUUCU	ATCG01210.1	16S rRNA (chloroplast)	chrC:136147-137637	9e-04	90.9	100	Plus
55C	GGCCGAGGGCACGUC[U/-]UGCCUGGGUGUCACA	AT3G41979.1	5S / 5.8S rRNA	chr3:14199753-14199916	1e-06	100	96	Plus
55C	GGCCGAGGGCACGUC[U/-]UGCCUGGGUGUCACA	AT2G01020.1	5S / 5.8S rRNA	chr2:5782-5945	1e-06	100	96	Plus
55D	CCGAGGGCACGUCUGCCUGGGUGUCACA	AT3G41979.1	5S / 5,8S rRNA	chr3:14199753-14199916	9e-08	100	100	Plus
55D	CCGAGGGCACGUCUGCCUGGGUGUCACA	AT2G01020.1	5S / 5,8S rRNA	chr2:5782-5945	9e-08	100	100	Plus
55E	CCGAGGGCACGUCUGCCUGGGUGUCA	AT3G41979.1	5S / 5.8S rRNA	chr3:14199753-14199916	8e-07	100	100	Plus
55E	CCGAGGGCACGUCUGCCUGGGUGUCA	AT2G01020.1	5S / 5.8S rRNA	chr2:5782-5945	8e-07	100	100	Plus
55F	GCACGUCUGCCUGGGUGUCACA	AT3G41979.1	5S / 5.8S rRNA	chr3:14199753-14199916	7e-05	100	100	Plus
55F	GCACGUCUGCCUGGGUGUCACA	AT2G01020.1	5S / 5.8S rRNA	chr2:5782-5945	7e-05	100	100	Plus
55G	CCGAGGGCACGUCUGCCUGGG	AT3G41979.1	5S / 5,8S rRNA	chr3:14199753-14199916	2e-04	100	100	Plus
55G	CCGAGGGCACGUCUGCCUGGG	AT2G01020.1	5S / 5,8S rRNA	chr2:5782-5945	2e-04	100	100	Plus
56A	UAUGCAGCUGAGGCAUCCUAACAGACCGGUAGACUUGAAC	ATCG00960.1	4.5S rRNA (chloroplast)	chrC:107599-107701	7e-14	100	100	Plus
56A	UAUGCAGCUGAGGCAUCCUAACAGACCGGUAGACUUGAAC	ATCG01170.1	4.5S rRNA (chloroplast)	chrC:130948-131050	7e-14	100	100	Plus
56B	CAGCUGAGGCAUCCUAACAGACCGGUAGACUUGAAC	ATCG00960.1	4.5S rRNA (chloroplast)	chrC:107599-107701	8e-12	100	100	Plus
56B	CAGCUGAGGCAUCCUAACAGACCGGUAGACUUGAAC	ATCG01170.1	4.5S rRNA (chloroplast)	chrC:130948-131050	8e-12	100	100	Plus
56C	CCGGUAGACUUGAAC	ATCG00960.1	4.5S rRNA (chloroplast)	chrC:107599-107701	0.45	100	100	Plus
56C	CCGGUAGACUUGAAC	ATCG01170.1	4.5S rRNA (chloroplast)	chrC:130948-131050	0.45	100	100	Plus
60A	GCAGAAGGUCGUAGGUUC[-/g][C/a]CCGCUACCUGACGCGCCA	AT5G10525.1	tRNA-Arg-1	chr5:3324702-3324774	8e-06	94.6	91	Plus
60B	GCAGAAGGUCGUAGGUUC	AT5G65535.1	tRNA-Arg-1	chr5:26195459-26195531	0.011	100	100	Plus
60B	GCAGAAGGUCGUAGGUUC	AT5G10525.1	tRNA-Arg-1	chr5:3324702-3324774	0.011	100	100	Plus
60B	GCAGAAGGUCGUAGGUUC	AT5G05795.1	tRNA-Arg-1	chr5:1742692-1742764	0.011	100	100	Plus
60B	GCAGAAGGUCGUAGGUUC	AT3G11285.1	tRNA-Arg-1	chr3:3535146-3535218	0.011	100	100	Plus
60B	GCAGAAGGUCGUAGGUUC	AT3G19235.1	tRNA-Arg-1	chr3:6663708-6663780	0.011	100	100	Plus
60B	GCAGAAGGUCGUAGGUUC	AT1G49690.1	tRNA-Arg-1	chr1:18387802-18387874	0.011	100	100	Plus
64A	CGGAGCGGGAGAUUGUGGGUUCGAGUCCCACCGUGGUCGCCA	AT1G79240.1	tRNA-Arg-1	chr1:29804123-29804195	3e-13	92.9	100	Plus
64A	CGGAGCGGGAGAUUGUGGGUUCGAGUCCCACCGUGGUCGCCA	AT1G16450.1	tRNA-Arg-1	chr1:5619471-5619543	3e-13	92.9	100	Plus
64B	GCGGGAGAUUGUGGGUUCG[U/a]GUCCCACCGUGGUCGUCACCA	AT1G79240.1	tRNA-Arg-1	chr1:29804123-29804195	2e-09	85.4	97	Plus
64B	GCGGGAGAUUGUGGGUUCG[U/a]GUCCCACCGUGGUCGUCACCA	AT1G16450.1	tRNA-Arg-1	chr1:5619471-5619543	2e-09	85.4	97	Plus
69B	GGUACAGACCCGGGUUCG[U/a]UUCCCGGCUGGUGCACCA	AT5G07135.1	tRNA-Gly-1	chr5:2212678-2212748	5e-09	91.9	97	Plus
69B	GGUACAGACCCGGGUUCG[U/a]UUCCCGGCUGGUGCACCA	AT5G19095.1	tRNA-Gly-1	chr5:6401239-6401309	5e-09	91.9	97	Plus
69B	GGUACAGACCCGGGUUCG[U/a]UUCCCGGCUGGUGCACCA	AT5G66817.1	tRNA-Gly-1	chr5:26682708-26682778	5e-09	91.9	97	Plus
69B	GGUACAGACCCGGGUUCG[U/a]UUCCCGGCUGGUGCACCA	AT4G32475.1	tRNA-Gly-1	chr4:15671393-15671463	5e-09	91.9	97	Plus
69B	GGUACAGACCCGGGUUCG[U/a]UUCCCGGCUGGUGCACCA	AT3G53965.1	tRNA-Gly-1	chr3:19984941-19985011	5e-09	91.9	97	Plus
69B	GGUACAGACCCGGGUUCG[U/a]UUCCCGGCUGGUGCACCA	AT3G06105.1	tRNA-Gly-1	chr3:1843324-1843394	5e-09	91.9	97	Plus
69B	GGUACAGACCCGGGUUCG[U/a]UUCCCGGCUGGUGCACCA	AT3G58165.1	tRNA-Gly-1	chr3:21542282-21542352	5e-09	91.9	97	Plus
69B	GGUACAGACCCGGGUUCG[U/a]UUCCCGGCUGGUGCACCA	AT3G61715.1	tRNA-Gly-1	chr3:22842522-22842592	5e-09	91.9	97	Plus
69B	GGUACAGACCCGGGUUCG[U/a]UUCCCGGCUGGUGCACCA	AT2G30450.1	tRNA-Gly-1	chr2:12975948-12976018	5e-09	91.9	97	Plus
69B	GGUACAGACCCGGGUUCG[U/a]UUCCCGGCUGGUGCACCA	AT2G30180.1	tRNA-Gly-2	chr2:12881591-12881661	5e-09	91.9	97	Plus
69B	GGUACAGACCCGGGUUCG[U/a]UUCCCGGCUGGUGCACCA	AT2G30190.1	tRNA-Gly-1	chr2:12882734-12882804	5e-09	91.9	97	Plus
69B	GGUACAGACCCGGGUUCG[U/a]UUCCCGGCUGGUGCACCA	AT1G60840.1	tRNA-Gly-1	chr1:22397592-22397662	5e-09	91.9	97	Plus
69B	GGUACAGACCCGGGUUCG[U/a]UUCCCGGCUGGUGCACCA	AT1G60820.1	tRNA-Gly-2	chr1:22394637-22394707	5e-09	91.9	97	Plus
69B	GGUACAGACCCGGGUUCG[U/a]UUCCCGGCUGGUGCACCA	AT1G06860.1	tRNA-Gly-2	chr1:2107398-2107468	5e-09	91.9	97	Plus
69B	GGUACAGACCCGGGUUCG[U/a]UUCCCGGCUGGUGCACCA	AT1G04320.1	tRNA-Gly-1	chr1:1159023-1159093	5e-09	91.9	97	Plus
69B	GGUACAGACCCGGGUUCG[U/a]UUCCCGGCUGGUGCACCA	AT1G06880.1	tRNA-Gly-1	chr1:2111148-2111218	5e-09	91.9	97	Plus
69B	GGUACAGACCCGGGUUCG[U/a]UUCCCGGCUGGUGCACCA	AT1G60580.1	tRNA-Gly-1	chr1:22313414-22313484	5e-09	91.9	97	Plus
69E	CAGACCCGGGUUCG[U/a]UUCCCGGCUGGUGCACCA	AT5G07135.1	tRNA-Gly-1	chr5:2212678-2212748	5e-07	90.9	96	Plus
69E	CAGACCCGGGUUCG[U/a]UUCCCGGCUGGUGCACCA	AT5G19095.1	tRNA-Gly-1	chr5:6401239-6401309	5e-07	90.9	96	Plus
69E	CAGACCCGGGUUCG[U/a]UUCCCGGCUGGUGCACCA	AT5G66817.1	tRNA-Gly-1	chr5:26682708-26682778	5e-07	90.9	96	Plus
69E	CAGACCCGGGUUCG[U/a]UUCCCGGCUGGUGCACCA	AT4G32475.1	tRNA-Gly-1	chr4:15671393-15671463	5e-07	90.9	96	Plus
69E	CAGACCCGGGUUCG[U/a]UUCCCGGCUGGUGCACCA	AT3G53965.1	tRNA-Gly-1	chr3:19984941-19985011	5e-07	90.9	96	Plus
69E	CAGACCCGGGUUCG[U/a]UUCCCGGCUGGUGCACCA	AT3G06105.1	tRNA-Gly-1	chr3:1843324-1843394	5e-07	90.9	96	Plus
69E	CAGACCCGGGUUCG[U/a]UUCCCGGCUGGUGCACCA	AT3G58165.1	tRNA-Gly-1	chr3:21542282-21542352	5e-07	90.9	96	Plus
69E	CAGACCCGGGUUCG[U/a]UUCCCGGCUGGUGCACCA	AT3G61715.1	tRNA-Gly-1	chr3:22842522-22842592	5e-07	90.9	96	Plus
69E	CAGACCCGGGUUCG[U/a]UUCCCGGCUGGUGCACCA	AT2G30450.1	tRNA-Gly-1	chr2:12975948-12976018	5e-07	90.9	96	Plus
69E	CAGACCCGGGUUCG[U/a]UUCCCGGCUGGUGCACCA	AT2G30180.1	tRNA-Gly-2	chr2:12881591-12881661	5e-07	90.9	96	Plus
69E	CAGACCCGGGUUCG[U/a]UUCCCGGCUGGUGCACCA	AT2G30190.1	tRNA-Gly-1	chr2:12882734-12882804	5e-07	90.9	96	Plus
69E	CAGACCCGGGUUCG[U/a]UUCCCGGCUGGUGCACCA	AT1G60840.1	tRNA-Gly-1	chr1:22397592-22397662	5e-07	90.9	96	Plus
69E	CAGACCCGGGUUCG[U/a]UUCCCGGCUGGUGCACCA	AT1G60820.1	tRNA-Gly-2	chr1:22394637-22394707	5e-07	90.9	96	Plus
69E	CAGACCCGGGUUCG[U/a]UUCCCGGCUGGUGCACCA	AT1G06860.1	tRNA-Gly-2	chr1:2107398-2107468	5e-07	90.9	96	Plus
69E	CAGACCCGGGUUCG[U/a]UUCCCGGCUGGUGCACCA	AT1G04320.1	tRNA-Gly-1	chr1:1159023-1159093	5e-07	90.9	96	Plus
69E	CAGACCCGGGUUCG[U/a]UUCCCGGCUGGUGCACCA	AT1G06880.1	tRNA-Gly-1	chr1:2111148-2111218	5e-07	90.9	96	Plus
69E	CAGACCCGGGUUCG[U/a]UUCCCGGCUGGUGCACCA	AT1G60580.1	tRNA-Gly-1	chr1:22313414-22313484	5e-07	90.9	96	Plus
70A	GCACCAGUGGUCUAGUGGUAGAAUAGUACC	AT5G07135.1	tRNA-Gly-1	chr5:2212678-2212748	9e-09	100	100	Plus
70A	GCACCAGUGGUCUAGUGGUAGAAUAGUACC	AT5G19095.1	tRNA-Gly-1	chr5:6401239-6401309	9e-09	100	100	Plus
70A	GCACCAGUGGUCUAGUGGUAGAAUAGUACC	AT5G66817.1	tRNA-Gly-1	chr5:26682708-26682778	9e-09	100	100	Plus
70A	GCACCAGUGGUCUAGUGGUAGAAUAGUACC	AT4G32475.1	tRNA-Gly-1	chr4:15671393-15671463	9e-09	100	100	Plus
70A	GCACCAGUGGUCUAGUGGUAGAAUAGUACC	AT3G53965.1	tRNA-Gly-1	chr3:19984941-19985011	9e-09	100	100	Plus
70A	GCACCAGUGGUCUAGUGGUAGAAUAGUACC	AT3G58165.1	tRNA-Gly-1	chr3:21542282-21542352	9e-09	100	100	Plus
70A	GCACCAGUGGUCUAGUGGUAGAAUAGUACC	AT3G61715.1	tRNA-Gly-1	chr3:22842522-22842592	9e-09	100	100	Plus
70A	GCACCAGUGGUCUAGUGGUAGAAUAGUACC	AT2G30450.1	tRNA-Gly-1	chr2:12975948-12976018	9e-09	100	100	Plus
70A	GCACCAGUGGUCUAGUGGUAGAAUAGUACC	AT2G42420.1	tRNA-Gly-1	chr2:17660778-17660848	9e-09	100	100	Plus
70A	GCACCAGUGGUCUAGUGGUAGAAUAGUACC	AT2G30180.1	tRNA-Gly-2	chr2:12881591-12881661	9e-09	100	100	Plus
70A	GCACCAGUGGUCUAGUGGUAGAAUAGUACC	AT2G30190.1	tRNA-Gly-1	chr2:12882734-12882804	9e-09	100	100	Plus
70A	GCACCAGUGGUCUAGUGGUAGAAUAGUACC	AT1G60820.1	tRNA-Gly-2	chr1:22394637-22394707	9e-09	100	100	Plus
70A	GCACCAGUGGUCUAGUGGUAGAAUAGUACC	AT1G06860.1	tRNA-Gly-2	chr1:2107398-2107468	9e-09	100	100	Plus
70A	GCACCAGUGGUCUAGUGGUAGAAUAGUACC	AT1G06880.1	tRNA-Gly-1	chr1:2111148-2111218	9e-09	100	100	Plus
70A	GCACCAGUGGUCUAGUGGUAGAAUAGUACC	AT1G60580.1	tRNA-Gly-1	chr1:22313414-22313484	9e-09	100	100	Plus
70A	GCACCAGUGGUCUAGUGGUAGAAUAGUACC	AT1G60910.1	tRNA-Gly-1	chr1:22428167-22428237	9e-09	100	100	Plus
70B	CCAGUGGUCUAGUGGUAGAAUAGUACC	AT5G07135.1	tRNA-Gly-1	chr5:2212678-2212748	3e-07	100	100	Plus
70B	CCAGUGGUCUAGUGGUAGAAUAGUACC	AT5G19095.1	tRNA-Gly-1	chr5:6401239-6401309	3e-07	100	100	Plus
70B	CCAGUGGUCUAGUGGUAGAAUAGUACC	AT5G66817.1	tRNA-Gly-1	chr5:26682708-26682778	3e-07	100	100	Plus
70B	CCAGUGGUCUAGUGGUAGAAUAGUACC	AT4G32475.1	tRNA-Gly-1	chr4:15671393-15671463	3e-07	100	100	Plus
70B	CCAGUGGUCUAGUGGUAGAAUAGUACC	AT3G53965.1	tRNA-Gly-1	chr3:19984941-19985011	3e-07	100	100	Plus
70B	CCAGUGGUCUAGUGGUAGAAUAGUACC	AT3G58165.1	tRNA-Gly-1	chr3:21542282-21542352	3e-07	100	100	Plus
70B	CCAGUGGUCUAGUGGUAGAAUAGUACC	AT3G61715.1	tRNA-Gly-1	chr3:22842522-22842592	3e-07	100	100	Plus
70B	CCAGUGGUCUAGUGGUAGAAUAGUACC	AT2G30450.1	tRNA-Gly-1	chr2:12975948-12976018	3e-07	100	100	Plus
70B	CCAGUGGUCUAGUGGUAGAAUAGUACC	AT2G42420.1	tRNA-Gly-1	chr2:17660778-17660848	3e-07	100	100	Plus
70B	CCAGUGGUCUAGUGGUAGAAUAGUACC	AT2G30180.1	tRNA-Gly-2	chr2:12881591-12881661	3e-07	100	100	Plus
70B	CCAGUGGUCUAGUGGUAGAAUAGUACC	AT2G30190.1	tRNA-Gly-1	chr2:12882734-12882804	3e-07	100	100	Plus
70B	CCAGUGGUCUAGUGGUAGAAUAGUACC	AT1G60820.1	tRNA-Gly-2	chr1:22394637-22394707	3e-07	100	100	Plus
70B	CCAGUGGUCUAGUGGUAGAAUAGUACC	AT1G06860.1	tRNA-Gly-2	chr1:2107398-2107468	3e-07	100	100	Plus
70B	CCAGUGGUCUAGUGGUAGAAUAGUACC	AT1G04320.1	tRNA-Gly-1	chr1:1159023-1159093	3e-07	100	100	Plus
70B	CCAGUGGUCUAGUGGUAGAAUAGUACC	AT1G06880.1	tRNA-Gly-1	chr1:2111148-2111218	3e-07	100	100	Plus
70B	CCAGUGGUCUAGUGGUAGAAUAGUACC	AT1G60580.1	tRNA-Gly-1	chr1:22313414-22313484	3e-07	100	100	Plus
70B	CCAGUGGUCUAGUGGUAGAAUAGUACC	AT1G60910.1	tRNA-Gly-1	chr1:22428167-22428237	3e-07	100	100	Plus
70E	CUAGUGGUAGAAUAGUACC	AT5G07135.1	tRNA-Gly-1	chr5:2212678-2212748	0.003	100	100	Plus
70E	CUAGUGGUAGAAUAGUACC	AT5G19095.1	tRNA-Gly-1	chr5:6401239-6401309	0.003	100	100	Plus
70E	CUAGUGGUAGAAUAGUACC	AT5G66817.1	tRNA-Gly-1	chr5:26682708-26682778	0.003	100	100	Plus
70E	CUAGUGGUAGAAUAGUACC	AT4G32475.1	tRNA-Gly-1	chr4:15671393-15671463	0.003	100	100	Plus
70E	CUAGUGGUAGAAUAGUACC	AT3G53965.1	tRNA-Gly-1	chr3:19984941-19985011	0.003	100	100	Plus
70E	CUAGUGGUAGAAUAGUACC	AT3G58165.1	tRNA-Gly-1	chr3:21542282-21542352	0.003	100	100	Plus
70E	CUAGUGGUAGAAUAGUACC	AT3G61715.1	tRNA-Gly-1	chr3:22842522-22842592	0.003	100	100	Plus
70E	CUAGUGGUAGAAUAGUACC	AT2G30450.1	tRNA-Gly-1	chr2:12975948-12976018	0.003	100	100	Plus
70E	CUAGUGGUAGAAUAGUACC	AT2G42420.1	tRNA-Gly-1	chr2:17660778-17660848	0.003	100	100	Plus
70E	CUAGUGGUAGAAUAGUACC	AT2G30180.1	tRNA-Gly-2	chr2:12881591-12881661	0.003	100	100	Plus
70E	CUAGUGGUAGAAUAGUACC	AT2G30190.1	tRNA-Gly-1	chr2:12882734-12882804	0.003	100	100	Plus
70E	CUAGUGGUAGAAUAGUACC	AT1G60820.1	tRNA-Gly-2	chr1:22394637-22394707	0.003	100	100	Plus
70E	CUAGUGGUAGAAUAGUACC	AT1G06860.1	tRNA-Gly-2	chr1:2107398-2107468	0.003	100	100	Plus
70E	CUAGUGGUAGAAUAGUACC	AT1G04320.1	tRNA-Gly-1	chr1:1159023-1159093	0.003	100	100	Plus
70E	CUAGUGGUAGAAUAGUACC	AT1G06880.1	tRNA-Gly-1	chr1:2111148-2111218	0.003	100	100	Plus
70E	CUAGUGGUAGAAUAGUACC	AT1G60580.1	tRNA-Gly-1	chr1:22313414-22313484	0.003	100	100	Plus
70E	CUAGUGGUAGAAUAGUACC	AT1G60910.1	tRNA-Gly-1	chr1:22428167-22428237	0.003	100	100	Plus
72B	CUAGUGGCAUGAUAGUAC	AT5G02025.1	tRNA-Gly-1	chr5:389893-389963	0.011	100	100	Plus
72B	CUAGUGGCAUGAUAGUAC	AT5G43535.1	tRNA-Gly-1	chr5:17495541-17495611	0.011	100	100	Plus
72B	CUAGUGGCAUGAUAGUAC	AT1G71697.1	choline kinase 1	chr1:26971223-26973464	0.011	100	100	Plus
72B	CUAGUGGCAUGAUAGUAC	AT1G71700.1	tRNA-Gly-1	chr1:26973389-26973459	0.011	100	100	Plus
73A	CGGUACUGACCAGGGUUCG[U/a]UUCCCUGGAUGCGCACC	AT5G53487.1	tRNA-Gly-1	chr5:21723114-21723184	1e-09	94.6	97	Plus
73A	CGGUACUGACCAGGGUUCG[U/a]UUCCCUGGAUGCGCACC	AT4G24025.1	tRNA-Gly-1	chr4:12486202-12486272	1e-09	94.6	97	Plus
73A	CGGUACUGACCAGGGUUCG[U/a]UUCCCUGGAUGCGCACC	AT4G10815.1	tRNA-Gly-1	chr4:6646430-6646500	1e-09	94.6	97	Plus
73A	CGGUACUGACCAGGGUUCG[U/a]UUCCCUGGAUGCGCACC	AT3G62735.1	tRNA-Gly-1	chr3:23210707-23210777	1e-09	94.6	97	Plus
73A	CGGUACUGACCAGGGUUCG[U/a]UUCCCUGGAUGCGCACC	AT2G47740.1	tRNA-Gly-1	chr2:19559855-19559925	1e-09	94.6	97	Plus
73B	CGGUACUGACCAGGGUUCG[U/a]UUCCCUGGAUGCGC	AT5G53487.1	tRNA-Gly-1	chr5:21723114-21723184	4e-09	100	97	Plus
73B	CGGUACUGACCAGGGUUCG[U/a]UUCCCUGGAUGCGC	AT4G24025.1	tRNA-Gly-1	chr4:12486202-12486272	4e-09	100	97	Plus
73B	CGGUACUGACCAGGGUUCG[U/a]UUCCCUGGAUGCGC	AT4G10815.1	tRNA-Gly-1	chr4:6646430-6646500	4e-09	100	97	Plus
73B	CGGUACUGACCAGGGUUCG[U/a]UUCCCUGGAUGCGC	AT3G62735.1	tRNA-Gly-1	chr3:23210707-23210777	4e-09	100	97	Plus
73B	CGGUACUGACCAGGGUUCG[U/a]UUCCCUGGAUGCGC	AT2G47740.1	tRNA-Gly-1	chr2:19559855-19559925	4e-09	100	97	Plus
73C	CAGGGUUCG[U/a]UUCCCUGGAUGCGCACCA	AT5G53487.1	tRNA-Gly-1	chr5:21723114-21723184	2e-04	89.3	96	Plus
73C	CAGGGUUCG[U/a]UUCCCUGGAUGCGCACCA	AT4G24025.1	tRNA-Gly-1	chr4:12486202-12486272	2e-04	89.3	96	Plus
73C	CAGGGUUCG[U/a]UUCCCUGGAUGCGCACCA	AT4G10815.1	tRNA-Gly-1	chr4:6646430-6646500	2e-04	89.3	96	Plus
73C	CAGGGUUCG[U/a]UUCCCUGGAUGCGCACCA	AT3G62735.1	tRNA-Gly-1	chr3:23210707-23210777	2e-04	89.3	96	Plus
73C	CAGGGUUCG[U/a]UUCCCUGGAUGCGCACCA	AT2G47740.1	tRNA-Gly-1	chr2:19559855-19559925	2e-04	89.3	96	Plus
76	UUUAGCUCAGUUGGUAGAGC	AT1G57170.1	tRNA-Tyr-25	chr1:21290903-21290939	9e-04	100	100	Plus		GTA
76	UUUAGCUCAGUUGGUAGAGC	AT1G57230.1	tRNA-Tyr-21	chr1:21293783-21293819	9e-04	100	100	Plus		GTA
77B	CGUGGGUUCA[U/a]AUCCCACAGUUGUCACC	AT4G18255.1	tRNA-Leu-1	chr4:10093067-10093146	5e-05	92.9	96	Plus
77B	CGUGGGUUCA[U/a]AUCCCACAGUUGUCACC	AT2G36150.1	tRNA-Leu-1	chr2:15169578-15169657	5e-05	92.9	96	Plus
77B	CGUGGGUUCA[U/a]AUCCCACAGUUGUCACC	AT1G61910.1	tRNA-Leu-1	chr1:22887090-22887169	5e-05	92.9	96	Plus
77C	CGUGGGUUCA[U/a]AUCCCACAGUUGUC	AT4G18255.1	tRNA-Leu-1	chr4:10093067-10093146	9e-05	100	96	Plus
77C	CGUGGGUUCA[U/a]AUCCCACAGUUGUC	AT2G36150.1	tRNA-Leu-1	chr2:15169578-15169657	9e-05	100	96	Plus
77C	CGUGGGUUCA[U/a]AUCCCACAGUUGUC	AT1G61910.1	tRNA-Leu-1	chr1:22887090-22887169	9e-05	100	96	Plus
78A	CGUGGGUUCA[G/a]AUCCCACUGUCAACA	AT5G03705.1	tRNA-Leu-1	chr5:970799-970879	3e-05	100	96	Plus
78A	CGUGGGUUCA[G/a]AUCCCACUGUCAACA	AT5G60285.1	tRNA-Leu-1	chr5:24262580-24262660	3e-05	100	96	Plus
78A	CGUGGGUUCA[G/a]AUCCCACUGUCAACA	AT5G64855.1	tRNA-Leu-1	chr5:25925066-25925146	3e-05	100	96	Plus
78A	CGUGGGUUCA[G/a]AUCCCACUGUCAACA	AT5G40945.1	tRNA-Leu-1	chr5:16410585-16410665	3e-05	100	96	Plus
78A	CGUGGGUUCA[G/a]AUCCCACUGUCAACA	AT5G09975.1	tRNA-Leu-1	chr5:3118377-3118457	3e-05	100	96	Plus
78A	CGUGGGUUCA[G/a]AUCCCACUGUCAACA	AT4G13265.1	tRNA-Leu-1	chr4:7730961-7731041	3e-05	100	96	Plus
78A	CGUGGGUUCA[G/a]AUCCCACUGUCAACA	AT3G61105.1	tRNA-Leu-1	chr3:22611410-22611490	3e-05	100	96	Plus
78A	CGUGGGUUCA[G/a]AUCCCACUGUCAACA	AT3G13223.1	tRNA-Leu-1	chr3:4254528-4254608	3e-05	100	96	Plus
78A	CGUGGGUUCA[G/a]AUCCCACUGUCAACA	AT2G26090.1	tRNA-Leu-1	chr2:11115679-11115759	3e-05	100	96	Plus
78A	CGUGGGUUCA[G/a]AUCCCACUGUCAACA	AT2G21670.1	tRNA-Leu-1	chr2:9266809-9266889	3e-05	100	96	Plus
78A	CGUGGGUUCA[G/a]AUCCCACUGUCAACA	AT1G74570.1	tRNA-Leu-1	chr1:28020383-28020463	3e-05	100	96	Plus
78B	CGUGGGUUCA[G/a]AUCCCACUGUCA	AT5G03705.1	tRNA-Leu-1	chr5:970799-970879	9e-04	100	95	Plus
78B	CGUGGGUUCA[G/a]AUCCCACUGUCA	AT5G60285.1	tRNA-Leu-1	chr5:24262580-24262660	9e-04	100	95	Plus
78B	CGUGGGUUCA[G/a]AUCCCACUGUCA	AT5G64855.1	tRNA-Leu-1	chr5:25925066-25925146	9e-04	100	95	Plus
78B	CGUGGGUUCA[G/a]AUCCCACUGUCA	AT5G40945.1	tRNA-Leu-1	chr5:16410585-16410665	9e-04	100	95	Plus
78B	CGUGGGUUCA[G/a]AUCCCACUGUCA	AT5G09975.1	tRNA-Leu-1	chr5:3118377-3118457	9e-04	100	95	Plus
78B	CGUGGGUUCA[G/a]AUCCCACUGUCA	AT4G13265.1	tRNA-Leu-1	chr4:7730961-7731041	9e-04	100	95	Plus
78B	CGUGGGUUCA[G/a]AUCCCACUGUCA	AT3G61105.1	tRNA-Leu-1	chr3:22611410-22611490	9e-04	100	95	Plus
78B	CGUGGGUUCA[G/a]AUCCCACUGUCA	AT3G13223.1	tRNA-Leu-1	chr3:4254528-4254608	9e-04	100	95	Plus
78B	CGUGGGUUCA[G/a]AUCCCACUGUCA	AT2G26090.1	tRNA-Leu-1	chr2:11115679-11115759	9e-04	100	95	Plus
78B	CGUGGGUUCA[G/a]AUCCCACUGUCA	AT2G21670.1	tRNA-Leu-1	chr2:9266809-9266889	9e-04	100	95	Plus
78B	CGUGGGUUCA[G/a]AUCCCACUGUCA	AT1G74570.1	tRNA-Leu-1	chr1:28020383-28020463	9e-04	100	95	Plus
80A	GCGAGAGGUCCCGAGUUCA[U/a]UUCUCGGAAUGCCCCCCA	AT5G39535.1	tRNA-Pro-1	chr5:15827026-15827097	1e-09	92.1	97	Plus
80A	GCGAGAGGUCCCGAGUUCA[U/a]UUCUCGGAAUGCCCCCCA	AT4G03135.1	tRNA-Pro-1	chr4:1390895-1390966	1e-09	92.1	97	Plus
80A	GCGAGAGGUCCCGAGUUCA[U/a]UUCUCGGAAUGCCCCCCA	AT3G29095.1	tRNA-Pro-1	chr3:11075578-11075649	1e-09	92.1	97	Plus
80A	GCGAGAGGUCCCGAGUUCA[U/a]UUCUCGGAAUGCCCCCCA	AT3G01705.1	tRNA-Pro-1	chr3:259634-259705	1e-09	92.1	97	Plus
80A	GCGAGAGGUCCCGAGUUCA[U/a]UUCUCGGAAUGCCCCCCA	AT3G52285.1	tRNA-Pro-1	chr3:19392674-19392745	1e-09	92.1	97	Plus
80A	GCGAGAGGUCCCGAGUUCA[U/a]UUCUCGGAAUGCCCCCCA	AT2G33920.1	tRNA-Pro-4	chr2:14353143-14353214	1e-09	92.1	97	Plus
80A	GCGAGAGGUCCCGAGUUCA[U/a]UUCUCGGAAUGCCCCCCA	AT2G33960.1	tRNA-Pro-8	chr2:14356055-14356126	1e-09	92.1	97	Plus
80A	GCGAGAGGUCCCGAGUUCA[U/a]UUCUCGGAAUGCCCCCCA	AT1G68770.1	tRNA-Pro-1	chr1:25829654-25829725	1e-09	92.1	97	Plus
80A	GCGAGAGGUCCCGAGUUCA[U/a]UUCUCGGAAUGCCCCCCA	AT1G28870.1	tRNA-Pro-12	chr1:10099425-10099496	1e-09	92.1	97	Plus
80A	GCGAGAGGUCCCGAGUUCA[U/a]UUCUCGGAAUGCCCCCCA	AT1G28820.1	tRNA-Pro-17	chr1:10096951-10097022	1e-09	92.1	97	Plus
80B	CCGAGUUCA[U/a]UUCUCGGAAUGCCCCCCA	AT5G39535.1	tRNA-Pro-1	chr5:15827026-15827097	3e-05	89	96	Plus
80B	CCGAGUUCA[U/a]UUCUCGGAAUGCCCCCCA	AT4G03135.1	tRNA-Pro-1	chr4:1390895-1390966	3e-05	89	96	Plus
80B	CCGAGUUCA[U/a]UUCUCGGAAUGCCCCCCA	AT3G29095.1	tRNA-Pro-1	chr3:11075578-11075649	3e-05	89	96	Plus
80B	CCGAGUUCA[U/a]UUCUCGGAAUGCCCCCCA	AT3G01705.1	tRNA-Pro-1	chr3:259634-259705	3e-05	89	96	Plus
80B	CCGAGUUCA[U/a]UUCUCGGAAUGCCCCCCA	AT3G52285.1	tRNA-Pro-1	chr3:19392674-19392745	3e-05	89	96	Plus
80B	CCGAGUUCA[U/a]UUCUCGGAAUGCCCCCCA	AT2G33920.1	tRNA-Pro-4	chr2:14353143-14353214	3e-05	89	96	Plus
80B	CCGAGUUCA[U/a]UUCUCGGAAUGCCCCCCA	AT2G33960.1	tRNA-Pro-8	chr2:14356055-14356126	3e-05	89	96	Plus
80B	CCGAGUUCA[U/a]UUCUCGGAAUGCCCCCCA	AT1G68770.1	tRNA-Pro-1	chr1:25829654-25829725	3e-05	89	96	Plus
80B	CCGAGUUCA[U/a]UUCUCGGAAUGCCCCCCA	AT1G28870.1	tRNA-Pro-12	chr1:10099425-10099496	3e-05	89	96	Plus
80B	CCGAGUUCA[U/a]UUCUCGGAAUGCCCCCCA	AT1G28820.1	tRNA-Pro-17	chr1:10096951-10097022	3e-05	89	96	Plus
81A	GGGUGUUUGGUCUAGUGGUAUGAUUCUCGCUU	AT4G36245.1	tRNA-Pro-1	chr4:17149471-17149542	9e-10	100	100	Plus
81A	GGGUGUUUGGUCUAGUGGUAUGAUUCUCGCUU	AT3G11505.1	tRNA-Pro-1	chr3:3622692-3622763	9e-10	100	100	Plus
81A	GGGUGUUUGGUCUAGUGGUAUGAUUCUCGCUU	AT2G21360.1	tRNA-Pro-1	chr2:9137356-9137427	9e-10	100	100	Plus
81B	GGGUGUU[-/tg]GUCUAGUGGUAUGAUUCUCGCU	AT4G36245.1	tRNA-Pro-1	chr4:17149471-17149542	1e-05	100	93	Plus
81B	GGGUGUU[-/tg]GUCUAGUGGUAUGAUUCUCGCU	AT3G11505.1	tRNA-Pro-1	chr3:3622692-3622763	1e-05	100	93	Plus
81B	GGGUGUU[-/tg]GUCUAGUGGUAUGAUUCUCGCU	AT2G21360.1	tRNA-Pro-1	chr2:9137356-9137427	1e-05	100	93	Plus
81C	GGGUGUU[-/tg]GUCUAGUGGUAUGAUUCUCGC	AT4G36245.1	tRNA-Pro-1	chr4:17149471-17149542	5e-05	100	93	Plus
81C	GGGUGUU[-/tg]GUCUAGUGGUAUGAUUCUCGC	AT3G11505.1	tRNA-Pro-1	chr3:3622692-3622763	5e-05	100	93	Plus
81C	GGGUGUU[-/tg]GUCUAGUGGUAUGAUUCUCGC	AT2G21360.1	tRNA-Pro-1	chr2:9137356-9137427	5e-05	100	93	Plus
81D	GGGUGUU[-/tg]GUCUAGUGGUAUGAUUCUCG	AT4G36245.1	tRNA-Pro-1	chr4:17149471-17149542	1e-04	100	93	Plus
81D	GGGUGUU[-/tg]GUCUAGUGGUAUGAUUCUCG	AT3G11505.1	tRNA-Pro-1	chr3:3622692-3622763	1e-04	100	93	Plus
81D	GGGUGUU[-/tg]GUCUAGUGGUAUGAUUCUCG	AT2G21360.1	tRNA-Pro-1	chr2:9137356-9137427	1e-04	100	93	Plus
81E	GGGUGUUUGGUCUAGU[A/g]GUAUGAUUCGCGCU	AT3G05755.1	tRNA-Pro-1	chr3:1707738-1707809	1e-07	100	96	Plus
84B	UCACCCAGGAGACCCGGGUUCG[U/a]UUCCCGGUAACGGAGCCA	AT3G50505.1	tRNA-Glu-1	chr3:18744808-18744879	4e-11	92.7	97	Plus
84B	UCACCCAGGAGACCCGGGUUCG[U/a]UUCCCGGUAACGGAGCCA	AT1G75970.1	tRNA-Glu-1	chr1:28519985-28520056	4e-11	92.7	97	Plus
87A	CAAUAGACCCGGGUUCG[G/a]CUCCCGGCAGACGCA	AT5G59385.1	tRNA-Gly-1	chr5:23953942-23954013	1e-08	100	96	Plus
87A	CAAUAGACCCGGGUUCG[G/a]CUCCCGGCAGACGCA	AT5G59395.1	tRNA-Gly-2	chr5:23957430-23957501	1e-08	100	96	Plus
87A	CAAUAGACCCGGGUUCG[G/a]CUCCCGGCAGACGCA	AT5G11225.1	tRNA-Gly-1	chr5:3578295-3578366	1e-08	100	96	Plus
87A	CAAUAGACCCGGGUUCG[G/a]CUCCCGGCAGACGCA	AT5G11325.1	tRNA-Gly-2	chr5:3617058-3617129	1e-08	100	96	Plus
87A	CAAUAGACCCGGGUUCG[G/a]CUCCCGGCAGACGCA	AT5G45745.1	tRNA-Gly-1	chr5:18558845-18558916	1e-08	100	96	Plus
87A	CAAUAGACCCGGGUUCG[G/a]CUCCCGGCAGACGCA	AT4G18815.1	tRNA-Gly-1	chr4:10325965-10326036	1e-08	100	96	Plus
87A	CAAUAGACCCGGGUUCG[G/a]CUCCCGGCAGACGCA	AT3G44955.1	tRNA-Gly-1	chr3:16427041-16427112	1e-08	100	96	Plus
87A	CAAUAGACCCGGGUUCG[G/a]CUCCCGGCAGACGCA	AT3G46585.1	tRNA-Gly-1	chr3:17149752-17149823	1e-08	100	96	Plus
87A	CAAUAGACCCGGGUUCG[G/a]CUCCCGGCAGACGCA	AT2G27850.1	tRNA-Gly-1	chr2:11864154-11864225	1e-08	100	96	Plus
87A	CAAUAGACCCGGGUUCG[G/a]CUCCCGGCAGACGCA	AT2G29030.1	tRNA-Gly-1	chr2:12471773-12471844	1e-08	100	96	Plus
87A	CAAUAGACCCGGGUUCG[G/a]CUCCCGGCAGACGCA	AT1G08240.1	tRNA-Gly-1	chr1:2588525-2588596	1e-08	100	96	Plus
87A	CAAUAGACCCGGGUUCG[G/a]CUCCCGGCAGACGCA	AT1G12590.1	tRNA-Gly-1	chr1:4285887-4285958	1e-08	100	96	Plus
87B	CAAUAGACCCGGGUUCG[G/a]CUCCCGGCAGACGC	AT5G59385.1	tRNA-Gly-1	chr5:23953942-23954013	4e-08	100	96	Plus
87B	CAAUAGACCCGGGUUCG[G/a]CUCCCGGCAGACGC	AT5G59395.1	tRNA-Gly-2	chr5:23957430-23957501	4e-08	100	96	Plus
87B	CAAUAGACCCGGGUUCG[G/a]CUCCCGGCAGACGC	AT5G11225.1	tRNA-Gly-1	chr5:3578295-3578366	4e-08	100	96	Plus
87B	CAAUAGACCCGGGUUCG[G/a]CUCCCGGCAGACGC	AT5G11325.1	tRNA-Gly-2	chr5:3617058-3617129	4e-08	100	96	Plus
87B	CAAUAGACCCGGGUUCG[G/a]CUCCCGGCAGACGC	AT5G45745.1	tRNA-Gly-1	chr5:18558845-18558916	4e-08	100	96	Plus
87B	CAAUAGACCCGGGUUCG[G/a]CUCCCGGCAGACGC	AT4G18815.1	tRNA-Gly-1	chr4:10325965-10326036	4e-08	100	96	Plus
87B	CAAUAGACCCGGGUUCG[G/a]CUCCCGGCAGACGC	AT3G44955.1	tRNA-Gly-1	chr3:16427041-16427112	4e-08	100	96	Plus
87B	CAAUAGACCCGGGUUCG[G/a]CUCCCGGCAGACGC	AT3G46585.1	tRNA-Gly-1	chr3:17149752-17149823	4e-08	100	96	Plus
87B	CAAUAGACCCGGGUUCG[G/a]CUCCCGGCAGACGC	AT2G27850.1	tRNA-Gly-1	chr2:11864154-11864225	4e-08	100	96	Plus
87B	CAAUAGACCCGGGUUCG[G/a]CUCCCGGCAGACGC	AT2G29030.1	tRNA-Gly-1	chr2:12471773-12471844	4e-08	100	96	Plus
87B	CAAUAGACCCGGGUUCG[G/a]CUCCCGGCAGACGC	AT1G08240.1	tRNA-Gly-1	chr1:2588525-2588596	4e-08	100	96	Plus
87B	CAAUAGACCCGGGUUCG[G/a]CUCCCGGCAGACGC	AT1G12590.1	tRNA-Gly-1	chr1:4285887-4285958	4e-08	100	96	Plus
8A	AUUGGCGGGAUCCCUCGCGGGUGCACCGCC	AT3G41979-AT3G42047	25S rRNA	chr3:14199917-14227678	8e-09	100	100	Plus
8A	AUUGGCGGGAUCCCUCGCGGGUGCACCGCC	AT2G01021-AT2G01023	25S rRNA	chr2:6673-9647	8e-09	100	100	Plus
8B	CGGGUGCACCGCCGACCGAC	AT3G41979-AT3G42047	25S rRNA	chr3:14199917-14227678	8e-04	100	100	Plus
8B	CGGGUGCACCGCCGACCGAC	AT2G01021-AT2G01023	25S rRNA	chr2:6673-9647	8e-04	100	100	Plus
91A	GCGAGAGGCACGGGGUUCGUUUCCCCGCACCTCCACCA	AT5G60963.1	tRNA-Ala-1	chr5:24530176-24530248	1e-09	92.1	97	Plus
91A	GCGAGAGGCACGGGGUUCGUUUCCCCGCACCTCCACCA	AT5G08075.1	tRNA-Ala-1	chr5:2587826-2587898	1e-09	92.1	97	Plus
91A	GCGAGAGGCACGGGGUUCGUUUCCCCGCACCTCCACCA	AT4G27885.1	tRNA-Ala-1	chr4:13885191-13885263	1e-09	92.1	97	Plus
91A	GCGAGAGGCACGGGGUUCGUUUCCCCGCACCTCCACCA	AT4G23915.1	tRNA-Ala-1	chr4:12429599-12429671	1e-09	92.1	97	Plus
91A	GCGAGAGGCACGGGGUUCGUUUCCCCGCACCTCCACCA	AT2G22580.1	tRNA-Ala-1	chr2:9591027-9591099	1e-09	92.1	97	Plus
91A	GCGAGAGGCACGGGGUUCGUUUCCCCGCACCTCCACCA	AT1G64420.1	tRNA-Ala-1	chr1:23933137-23933209	1e-09	92.1	97	Plus
91B	CACGGGGUUCGUUUCCCCGCAUCUCCACCA	AT3G61755.1	tRNA-Ala-1	chr3:22860127-22860199	2e-05	90	96	Plus
91C	UUCGUUUCCCCGCAUCUCCACCA	AT3G61755.1	tRNA-Ala-1	chr3:22860127-22860199	0.037	87	95	Plus
92	AUCGUUACCCCGCAUCUCCACCA	AT5G61445	tRNA-Ala-1	chr5:24709666-24709738	3.70E-02	87	95	Plus	CCA	AGC
92	AUCGUUACCCCGCAUCUCCACCA	AT5G39895	tRNA-Ala-1	chr5:15976287-15976359	3.70E-02	87	95	Plus	CCA	AGC
92	AUCGUUACCCCGCAUCUCCACCA	AT4G26675	tRNA-Ala-1	chr4:13454557-13454629	3.70E-02	87	95	Plus	CCA	AGC
92	AUCGUUACCCCGCAUCUCCACCA	AT3G28685	tRNA-Ala-1	chr3:10752431-10752503	3.70E-02	87	95	Plus	CCA	AGC
92	AUCGUUACCCCGCAUCUCCACCA	AT2G02600	tRNA-Ala-1	chr2:706796-706868	3.70E-02	87	95	Plus	CCA	AGC
92	AUCGUUACCCCGCAUCUCCACCA	AT1G07580	tRNA-Ala-1	chr1:2334822-2334894	3.70E-02	87	95	Plus	CCA	AGC
92	AUCGUUACCCCGCAUCUCCACCA	AT1G06610	tRNA-Ala-1	chr1:2025356-2025428	3.70E-02	87	95	Plus	CCA	AGC
94A	GUCACGCGGGUGACCCGGGUUCG[U/a]UCCCCGGCAACGGCGCCA	AT5G40545	tRNA-Asp-1	Chr5:16239638-16239709	2e-09	92	98	Plus
94A	GUCACGCGGGUGACCCGGGUUCG[U/a]UCCCCGGCAACGGCGCCA	AT5G21378	tRNA-Asp-1	chr5:7222057-7222128	2e-09	92	98	Plus
94A	GUCACGCGGGUGACCCGGGUUCG[U/a]UCCCCGGCAACGGCGCCA	AT5G15815	tRNA-Asp-1	chr5:5161512-5161583	2e-09	92	98	Plus
94A	GUCACGCGGGUGACCCGGGUUCG[U/a]UCCCCGGCAACGGCGCCA	AT5G59055	tRNA-Asp-1	Chr5:23844206-23844277	2e-09	92	98	Plus
94A	GUCACGCGGGUGACCCGGGUUCG[U/a]UCCCCGGCAACGGCGCCA	AT5G05945	tRNA-Asp-1	chr5:1788651-1788722	2e-09	92	98	Plus
94A	GUCACGCGGGUGACCCGGGUUCG[U/a]UCCCCGGCAACGGCGCCA	AT5G14495	tRNA-Asp-1	chr5:4673900-4673971	2e-09	92	98	Plus
94A	GUCACGCGGGUGACCCGGGUUCG[U/a]UCCCCGGCAACGGCGCCA	AT3G02335	tRNA-Asp-1	chr3:476802-476873	2e-09	92	98	Plus
94A	GUCACGCGGGUGACCCGGGUUCG[U/a]UCCCCGGCAACGGCGCCA	AT3G13335	tRNA-Asp-1	chr3:4330772-4330843	2e-09	92	98	Plus
94A	GUCACGCGGGUGACCCGGGUUCG[U/a]UCCCCGGCAACGGCGCCA	AT3G59926	tRNA-Asp-1	chr3:22138847-22138918	2e-09	92	98	Plus
94A	GUCACGCGGGUGACCCGGGUUCG[U/a]UCCCCGGCAACGGCGCCA	AT3G51265	tRNA-Asp-1	chr3:19033393-19033464	2e-09	92	98	Plus
94A	GUCACGCGGGUGACCCGGGUUCG[U/a]UCCCCGGCAACGGCGCCA	AT3G27555	tRNA-Asp-1	chr3:10210328-10210399	2e-09	92	98	Plus
94A	GUCACGCGGGUGACCCGGGUUCG[U/a]UCCCCGGCAACGGCGCCA	AT3G52765	tRNA-Asp-1	chr3:19555036-19555107	2e-09	92	98	Plus
94A	GUCACGCGGGUGACCCGGGUUCG[U/a]UCCCCGGCAACGGCGCCA	AT2G33660	tRNA-Asp-1	chr2:14244699-14244770	2e-09	92	98	Plus
94A	GUCACGCGGGUGACCCGGGUUCG[U/a]UCCCCGGCAACGGCGCCA	AT2G39860	tRNA-Asp-1	chr2:16639780-16639851	2e-09	92	98	Plus
94A	GUCACGCGGGUGACCCGGGUUCG[U/a]UCCCCGGCAACGGCGCCA	AT1G49020	tRNA-Asp-1	chr1:18135598-18135669	2e-09	92	98	Plus
94A	GUCACGCGGGUGACCCGGGUUCG[U/a]UCCCCGGCAACGGCGCCA	AT1G76000	tRNA-Asp-1	chr1:28527767-28527838	2e-09	92	98	Plus
94A	GUCACGCGGGUGACCCGGGUUCG[U/a]UCCCCGGCAACGGCGCCA	AT1G73900	tRNA-Asp-1	chr1:27788983-27789054	2e-09	92	98	Plus
94A	GUCACGCGGGUGACCCGGGUUCG[U/a]UCCCCGGCAACGGCGCCA	AT1G75070	tRNA-Asp-1	chr1:28184532-28184603	2e-09	92	98	Plus
94A	GUCACGCGGGUGACCCGGGUUCG[U/a]UCCCCGGCAACGGCGCCA	AT1G18430	tRNA-Asp-1	chr1:6345764-6345835	2e-09	92	98	Plus
94A	GUCACGCGGGUGACCCGGGUUCG[U/a]UCCCCGGCAACGGCGCCA	AT1G17660	tRNA-Asp-1	Chr1:6075820-6075891	2e-09	92	98	Plus
94A	GUCACGCGGGUGACCCGGGUUCG[U/a]UCCCCGGCAACGGCGCCA	AT1G03515	tRNA-Asp-1	chr1:877648-877719	2e-09	92	98	Plus
94B	ACGCGGGUGACCCGGGUUCG[U/a]UCCCCGGCAACGGCGCCA	AT5G40545	tRNA-Asp-1	Chr5:16239638-16239709	3e-08	92	97	Plus
94B	ACGCGGGUGACCCGGGUUCG[U/a]UCCCCGGCAACGGCGCCA	AT5G21378	tRNA-Asp-1	chr5:7222057-7222128	3e-08	92	97	Plus
94B	ACGCGGGUGACCCGGGUUCG[U/a]UCCCCGGCAACGGCGCCA	AT5G15815	tRNA-Asp-1	chr5:5161512-5161583	3e-08	92	97	Plus
94B	ACGCGGGUGACCCGGGUUCG[U/a]UCCCCGGCAACGGCGCCA	AT5G59055	tRNA-Asp-1	Chr5:23844206-23844277	3e-08	92	97	Plus
94B	ACGCGGGUGACCCGGGUUCG[U/a]UCCCCGGCAACGGCGCCA	AT5G05945	tRNA-Asp-1	chr5:1788651-1788722	3e-08	92	97	Plus
94B	ACGCGGGUGACCCGGGUUCG[U/a]UCCCCGGCAACGGCGCCA	AT5G14495	tRNA-Asp-1	chr5:4673900-4673971	3e-08	92	97	Plus
94B	ACGCGGGUGACCCGGGUUCG[U/a]UCCCCGGCAACGGCGCCA	AT3G02335	tRNA-Asp-1	chr3:476802-476873	3e-08	92	97	Plus
94B	ACGCGGGUGACCCGGGUUCG[U/a]UCCCCGGCAACGGCGCCA	AT3G13335	tRNA-Asp-1	chr3:4330772-4330843	3e-08	92	97	Plus
94B	ACGCGGGUGACCCGGGUUCG[U/a]UCCCCGGCAACGGCGCCA	AT3G59926	tRNA-Asp-1	chr3:22138847-22138918	3e-08	92	97	Plus
94B	ACGCGGGUGACCCGGGUUCG[U/a]UCCCCGGCAACGGCGCCA	AT3G51265	tRNA-Asp-1	chr3:19033393-19033464	3e-08	92	97	Plus
94B	ACGCGGGUGACCCGGGUUCG[U/a]UCCCCGGCAACGGCGCCA	AT3G27555	tRNA-Asp-1	chr3:10210328-10210399	3e-08	92	97	Plus
94B	ACGCGGGUGACCCGGGUUCG[U/a]UCCCCGGCAACGGCGCCA	AT3G52765	tRNA-Asp-1	chr3:19555036-19555107	3e-08	92	97	Plus
94B	ACGCGGGUGACCCGGGUUCG[U/a]UCCCCGGCAACGGCGCCA	AT2G33660	tRNA-Asp-1	chr2:14244699-14244770	3e-08	92	97	Plus
94B	ACGCGGGUGACCCGGGUUCG[U/a]UCCCCGGCAACGGCGCCA	AT2G39860	tRNA-Asp-1	chr2:16639780-16639851	3e-08	92	97	Plus
94B	ACGCGGGUGACCCGGGUUCG[U/a]UCCCCGGCAACGGCGCCA	AT1G49020	tRNA-Asp-1	chr1:18135598-18135669	3e-08	92	97	Plus
94B	ACGCGGGUGACCCGGGUUCG[U/a]UCCCCGGCAACGGCGCCA	AT1G76000	tRNA-Asp-1	chr1:28527767-28527838	3e-08	92	97	Plus
94B	ACGCGGGUGACCCGGGUUCG[U/a]UCCCCGGCAACGGCGCCA	AT1G73900	tRNA-Asp-1	chr1:27788983-27789054	3e-08	92	97	Plus
94B	ACGCGGGUGACCCGGGUUCG[U/a]UCCCCGGCAACGGCGCCA	AT1G75070	tRNA-Asp-1	chr1:28184532-28184603	3e-08	92	97	Plus
94B	ACGCGGGUGACCCGGGUUCG[U/a]UCCCCGGCAACGGCGCCA	AT1G18430	tRNA-Asp-1	chr1:6345764-6345835	3e-08	92	97	Plus
94B	ACGCGGGUGACCCGGGUUCG[U/a]UCCCCGGCAACGGCGCCA	AT1G17660	tRNA-Asp-1	Chr1:6075820-6075891	3e-08	92	97	Plus
94B	ACGCGGGUGACCCGGGUUCG[U/a]UCCCCGGCAACGGCGCCA	AT1G03515	tRNA-Asp-1	chr1:877648-877719	3e-08	92	97	Plus
94C	CGCGGGUGACCCGGGUUCG[U/a]UCCCCGGCAACGGCGCCA	AT5G40545	tRNA-Asp-1	Chr5:16239638-16239709	2e-07	92	97	Plus
94C	CGCGGGUGACCCGGGUUCG[U/a]UCCCCGGCAACGGCGCCA	AT5G21378	tRNA-Asp-1	chr5:7222057-7222128	2e-07	92	97	Plus
94C	CGCGGGUGACCCGGGUUCG[U/a]UCCCCGGCAACGGCGCCA	AT5G15815	tRNA-Asp-1	chr5:5161512-5161583	2e-07	92	97	Plus
94C	CGCGGGUGACCCGGGUUCG[U/a]UCCCCGGCAACGGCGCCA	AT5G59055	tRNA-Asp-1	Chr5:23844206-23844277	2e-07	92	97	Plus
94C	CGCGGGUGACCCGGGUUCG[U/a]UCCCCGGCAACGGCGCCA	AT5G05945	tRNA-Asp-1	chr5:1788651-1788722	2e-07	92	97	Plus
94C	CGCGGGUGACCCGGGUUCG[U/a]UCCCCGGCAACGGCGCCA	AT5G14495	tRNA-Asp-1	chr5:4673900-4673971	2e-07	92	97	Plus
94C	CGCGGGUGACCCGGGUUCG[U/a]UCCCCGGCAACGGCGCCA	AT3G02335	tRNA-Asp-1	chr3:476802-476873	2e-07	92	97	Plus
94C	CGCGGGUGACCCGGGUUCG[U/a]UCCCCGGCAACGGCGCCA	AT3G13335	tRNA-Asp-1	chr3:4330772-4330843	2e-07	92	97	Plus
94C	CGCGGGUGACCCGGGUUCG[U/a]UCCCCGGCAACGGCGCCA	AT3G59926	tRNA-Asp-1	chr3:22138847-22138918	2e-07	92	97	Plus
94C	CGCGGGUGACCCGGGUUCG[U/a]UCCCCGGCAACGGCGCCA	AT3G51265	tRNA-Asp-1	chr3:19033393-19033464	2e-07	92	97	Plus
94C	CGCGGGUGACCCGGGUUCG[U/a]UCCCCGGCAACGGCGCCA	AT3G27555	tRNA-Asp-1	chr3:10210328-10210399	2e-07	92	97	Plus
94C	CGCGGGUGACCCGGGUUCG[U/a]UCCCCGGCAACGGCGCCA	AT3G52765	tRNA-Asp-1	chr3:19555036-19555107	2e-07	92	97	Plus
94C	CGCGGGUGACCCGGGUUCG[U/a]UCCCCGGCAACGGCGCCA	AT2G33660	tRNA-Asp-1	chr2:14244699-14244770	2e-07	92	97	Plus
94C	CGCGGGUGACCCGGGUUCG[U/a]UCCCCGGCAACGGCGCCA	AT2G39860	tRNA-Asp-1	chr2:16639780-16639851	2e-07	92	97	Plus
94C	CGCGGGUGACCCGGGUUCG[U/a]UCCCCGGCAACGGCGCCA	AT1G49020	tRNA-Asp-1	chr1:18135598-18135669	2e-07	92	97	Plus
94C	CGCGGGUGACCCGGGUUCG[U/a]UCCCCGGCAACGGCGCCA	AT1G76000	tRNA-Asp-1	chr1:28527767-28527838	2e-07	92	97	Plus
94C	CGCGGGUGACCCGGGUUCG[U/a]UCCCCGGCAACGGCGCCA	AT1G73900	tRNA-Asp-1	chr1:27788983-27789054	2e-07	92	97	Plus
94C	CGCGGGUGACCCGGGUUCG[U/a]UCCCCGGCAACGGCGCCA	AT1G75070	tRNA-Asp-1	chr1:28184532-28184603	2e-07	92	97	Plus
94C	CGCGGGUGACCCGGGUUCG[U/a]UCCCCGGCAACGGCGCCA	AT1G18430	tRNA-Asp-1	chr1:6345764-6345835	2e-07	92	97	Plus
94C	CGCGGGUGACCCGGGUUCG[U/a]UCCCCGGCAACGGCGCCA	AT1G17660	tRNA-Asp-1	Chr1:6075820-6075891	2e-07	92	97	Plus
94C	CGCGGGUGACCCGGGUUCG[U/a]UCCCCGGCAACGGCGCCA	AT1G03515	tRNA-Asp-1	chr1:877648-877719	2e-07	92	97	Plus
94D	GCGGGUGACCCGGGUUCG[U/a]UCCCCGGCAACGGCGCC	AT5G40545	tRNA-Asp-1	Chr5:16239638-16239709	2e-06	94	97	Plus
94D	GCGGGUGACCCGGGUUCG[U/a]UCCCCGGCAACGGCGCC	AT5G21378	tRNA-Asp-1	chr5:7222057-7222128	2e-06	94	97	Plus
94D	GCGGGUGACCCGGGUUCG[U/a]UCCCCGGCAACGGCGCC	AT5G15815	tRNA-Asp-1	chr5:5161512-5161583	2e-06	94	97	Plus
94D	GCGGGUGACCCGGGUUCG[U/a]UCCCCGGCAACGGCGCC	AT5G59055	tRNA-Asp-1	Chr5:23844206-23844277	2e-06	94	97	Plus
94D	GCGGGUGACCCGGGUUCG[U/a]UCCCCGGCAACGGCGCC	AT5G05945	tRNA-Asp-1	chr5:1788651-1788722	2e-06	94	97	Plus
94D	GCGGGUGACCCGGGUUCG[U/a]UCCCCGGCAACGGCGCC	AT5G14495	tRNA-Asp-1	chr5:4673900-4673971	2e-06	94	97	Plus
94D	GCGGGUGACCCGGGUUCG[U/a]UCCCCGGCAACGGCGCC	AT3G02335	tRNA-Asp-1	chr3:476802-476873	2e-06	94	97	Plus
94D	GCGGGUGACCCGGGUUCG[U/a]UCCCCGGCAACGGCGCC	AT3G13335	tRNA-Asp-1	chr3:4330772-4330843	2e-06	94	97	Plus
94D	GCGGGUGACCCGGGUUCG[U/a]UCCCCGGCAACGGCGCC	AT3G59926	tRNA-Asp-1	chr3:22138847-22138918	2e-06	94	97	Plus
94D	GCGGGUGACCCGGGUUCG[U/a]UCCCCGGCAACGGCGCC	AT3G51265	tRNA-Asp-1	chr3:19033393-19033464	2e-06	94	97	Plus
94D	GCGGGUGACCCGGGUUCG[U/a]UCCCCGGCAACGGCGCC	AT3G27555	tRNA-Asp-1	chr3:10210328-10210399	2e-06	94	97	Plus
94D	GCGGGUGACCCGGGUUCG[U/a]UCCCCGGCAACGGCGCC	AT3G52765	tRNA-Asp-1	chr3:19555036-19555107	2e-06	94	97	Plus
94D	GCGGGUGACCCGGGUUCG[U/a]UCCCCGGCAACGGCGCC	AT2G33660	tRNA-Asp-1	chr2:14244699-14244770	2e-06	94	97	Plus
94D	GCGGGUGACCCGGGUUCG[U/a]UCCCCGGCAACGGCGCC	AT2G39860	tRNA-Asp-1	chr2:16639780-16639851	2e-06	94	97	Plus
94D	GCGGGUGACCCGGGUUCG[U/a]UCCCCGGCAACGGCGCC	AT1G49020	tRNA-Asp-1	chr1:18135598-18135669	2e-06	94	97	Plus
94D	GCGGGUGACCCGGGUUCG[U/a]UCCCCGGCAACGGCGCC	AT1G76000	tRNA-Asp-1	chr1:28527767-28527838	2e-06	94	97	Plus
94D	GCGGGUGACCCGGGUUCG[U/a]UCCCCGGCAACGGCGCC	AT1G73900	tRNA-Asp-1	chr1:27788983-27789054	2e-06	94	97	Plus
94D	GCGGGUGACCCGGGUUCG[U/a]UCCCCGGCAACGGCGCC	AT1G75070	tRNA-Asp-1	chr1:28184532-28184603	2e-06	94	97	Plus
94D	GCGGGUGACCCGGGUUCG[U/a]UCCCCGGCAACGGCGCC	AT1G18430	tRNA-Asp-1	chr1:6345764-6345835	2e-06	94	97	Plus
94D	GCGGGUGACCCGGGUUCG[U/a]UCCCCGGCAACGGCGCC	AT1G17660	tRNA-Asp-1	Chr1:6075820-6075891	2e-06	94	97	Plus
94D	GCGGGUGACCCGGGUUCG[U/a]UCCCCGGCAACGGCGCC	AT1G03515	tRNA-Asp-1	chr1:877648-877719	2e-06	94	97	Plus
94E	CG[U/a]UCCCCGGCAACGGCGCCA	AT5G40545	tRNA-Asp-1	Chr5:16239638-16239709	0.01	85	95	Plus
94E	CG[U/a]UCCCCGGCAACGGCGCCA	AT5G21378	tRNA-Asp-1	chr5:7222057-7222128	0.01	85	95	Plus
94E	CG[U/a]UCCCCGGCAACGGCGCCA	AT5G15815	tRNA-Asp-1	chr5:5161512-5161583	0.01	85	95	Plus
94E	CG[U/a]UCCCCGGCAACGGCGCCA	AT5G59055	tRNA-Asp-1	Chr5:23844206-23844277	0.01	85	95	Plus
94E	CG[U/a]UCCCCGGCAACGGCGCCA	AT5G05945	tRNA-Asp-1	chr5:1788651-1788722	0.01	85	95	Plus
94E	CG[U/a]UCCCCGGCAACGGCGCCA	AT5G14495	tRNA-Asp-1	chr5:4673900-4673971	0.01	85	95	Plus
94E	CG[U/a]UCCCCGGCAACGGCGCCA	AT3G02335	tRNA-Asp-1	chr3:476802-476873	0.01	85	95	Plus
94E	CG[U/a]UCCCCGGCAACGGCGCCA	AT3G13335	tRNA-Asp-1	chr3:4330772-4330843	0.01	85	95	Plus
94E	CG[U/a]UCCCCGGCAACGGCGCCA	AT3G59926	tRNA-Asp-1	chr3:22138847-22138918	0.01	85	95	Plus
94E	CG[U/a]UCCCCGGCAACGGCGCCA	AT3G51265	tRNA-Asp-1	chr3:19033393-19033464	0.01	85	95	Plus
94E	CG[U/a]UCCCCGGCAACGGCGCCA	AT3G27555	tRNA-Asp-1	chr3:10210328-10210399	0.01	85	95	Plus
94E	CG[U/a]UCCCCGGCAACGGCGCCA	AT3G52765	tRNA-Asp-1	chr3:19555036-19555107	0.01	85	95	Plus
94E	CG[U/a]UCCCCGGCAACGGCGCCA	AT2G33660	tRNA-Asp-1	chr2:14244699-14244770	0.01	85	95	Plus
94E	CG[U/a]UCCCCGGCAACGGCGCCA	AT2G39860	tRNA-Asp-1	chr2:16639780-16639851	0.01	85	95	Plus
94E	CG[U/a]UCCCCGGCAACGGCGCCA	AT1G49020	tRNA-Asp-1	chr1:18135598-18135669	0.01	85	95	Plus
94E	CG[U/a]UCCCCGGCAACGGCGCCA	AT1G76000	tRNA-Asp-1	chr1:28527767-28527838	0.01	85	95	Plus
94E	CG[U/a]UCCCCGGCAACGGCGCCA	AT1G73900	tRNA-Asp-1	chr1:27788983-27789054	0.01	85	95	Plus
94E	CG[U/a]UCCCCGGCAACGGCGCCA	AT1G75070	tRNA-Asp-1	chr1:28184532-28184603	0.01	85	95	Plus
94E	CG[U/a]UCCCCGGCAACGGCGCCA	AT1G18430	tRNA-Asp-1	chr1:6345764-6345835	0.01	85	95	Plus
94E	CG[U/a]UCCCCGGCAACGGCGCCA	AT1G17660	tRNA-Asp-1	Chr1:6075820-6075891	0.01	85	95	Plus
94E	CG[U/a]UCCCCGGCAACGGCGCCA	AT1G03515	tRNA-Asp-1	chr1:877648-877719	0.01	85	95	Plus
96A	AAGCUGCGGGUUCGAGCCCCGUCAGUCCCGCCA	ATMG01070.1	tRNA-Asp (mito)	chrM:275103-275176	1e-08	90.9	100	Plus
96A	AAGCUGCGGGUUCGAGCCCCGUCAGUCCCGCCA	ATCG00230.1	tRNA-Asp (chloroplast)	chrC:29801-29874	1e-08	90.9	100	Plus
96A	AAGCUGCGGGUUCGAGCCCCGUCAGUCCCGCCA	AT2G07743.1	tRNA-Asp-1	chr2:3255832-3255905	1e-08	90.9	100	Plus
96B	CGAGCCCCGUCAGUCCCGCCA	ATMG01070.1	tRNA-Asp (mito)	chrM:275103-275176	0.011	85.7	100	Plus
96B	CGAGCCCCGUCAGUCCCGCCA	ATCG00230.1	tRNA-Asp (chloroplast)	chrC:29801-29874	0.011	85.7	100	Plus
96B	CGAGCCCCGUCAGUCCCGCCA	AT2G07743.1	tRNA-Asp-1	chr2:3255832-3255905	0.011	85.7	100	Plus
97B	AUUGUAGUUCAAUUGG	ATCG00230.1	tRNA-Asp (chloroplast)	chrC:29801-29874	0.13	100	100	Plus
98A	UCAGAAGGUUGCGUGUUCG[U/a]UUCACGUCGGGUUCACCA	AT5G18005.1	tRNA-Trp-1	chr5:5962698-5962769	1e-09	92.1	97	Plus
98A	UCAGAAGGUUGCGUGUUCG[U/a]UUCACGUCGGGUUCACCA	AT5G18015.1	tRNA-Trp-2	chr5:5965971-5966042	1e-09	92.1	97	Plus
98A	UCAGAAGGUUGCGUGUUCG[U/a]UUCACGUCGGGUUCACCA	AT4G39615.1	tRNA-Trp-1	chr4:18395028-18395099	1e-09	92.1	97	Plus
98A	UCAGAAGGUUGCGUGUUCG[U/a]UUCACGUCGGGUUCACCA	AT4G17765.1	tRNA-Trp-2	chr4:9873512-9873583	1e-09	92.1	97	Plus
98A	UCAGAAGGUUGCGUGUUCG[U/a]UUCACGUCGGGUUCACCA	AT4G17612.1	tRNA-Trp-1	chr4:9815203-9815274	1e-09	92.1	97	Plus
98A	UCAGAAGGUUGCGUGUUCG[U/a]UUCACGUCGGGUUCACCA	AT3G03845.1	tRNA-Trp-2	chr3:981969-982040	1e-09	92.1	97	Plus
98A	UCAGAAGGUUGCGUGUUCG[U/a]UUCACGUCGGGUUCACCA	AT3G03852.1	tRNA-Trp-1	chr3:984099-984170	1e-09	92.1	97	Plus
98A	UCAGAAGGUUGCGUGUUCG[U/a]UUCACGUCGGGUUCACCA	AT1G61880.1	tRNA-Trp-1	chr1:22866758-22866829	1e-09	92.1	97	Plus
98A	UCAGAAGGUUGCGUGUUCG[U/a]UUCACGUCGGGUUCACCA	AT1G20820.1	tRNA-Trp-1	chr1:7242761-7242832	1e-09	92.1	97	Plus
98A	UCAGAAGGUUGCGUGUUCG[U/a]UUCACGUCGGGUUCACCA	AT1G11640.1	tRNA-Trp-1	chr1:3914629-3914700	1e-09	92.1	97	Plus
98A	UCAGAAGGUUGCGUGUUCG[U/a]UUCACGUCGGGUUCACCA	AT1G15450.1	tRNA-Trp-1	chr1:5309647-5309718	1e-09	92.1	97	Plus
98A	UCAGAAGGUUGCGUGUUCG[U/a]UUCACGUCGGGUUCACCA	AT1G80250.1	tRNA-Trp-1	chr1:30174014-30174085	1e-09	92.1	97	Plus
98B	UCAGAAGGUUGCGUGUUCG[U/a]UUCACGUCGGGUUCA	AT5G18005.1	tRNA-Trp-1	chr5:5962698-5962769	1e-09	100	97	Plus
98B	UCAGAAGGUUGCGUGUUCG[U/a]UUCACGUCGGGUUCA	AT5G18015.1	tRNA-Trp-2	chr5:5965971-5966042	1e-09	100	97	Plus
98B	UCAGAAGGUUGCGUGUUCG[U/a]UUCACGUCGGGUUCA	AT4G39615.1	tRNA-Trp-1	chr4:18395028-18395099	1e-09	100	97	Plus
98B	UCAGAAGGUUGCGUGUUCG[U/a]UUCACGUCGGGUUCA	AT4G17765.1	tRNA-Trp-2	chr4:9873512-9873583	1e-09	100	97	Plus
98B	UCAGAAGGUUGCGUGUUCG[U/a]UUCACGUCGGGUUCA	AT4G17612.1	tRNA-Trp-1	chr4:9815203-9815274	1e-09	100	97	Plus
98B	UCAGAAGGUUGCGUGUUCG[U/a]UUCACGUCGGGUUCA	AT3G03845.1	tRNA-Trp-2	chr3:981969-982040	1e-09	100	97	Plus
98B	UCAGAAGGUUGCGUGUUCG[U/a]UUCACGUCGGGUUCA	AT3G03852.1	tRNA-Trp-1	chr3:984099-984170	1e-09	100	97	Plus
98B	UCAGAAGGUUGCGUGUUCG[U/a]UUCACGUCGGGUUCA	AT1G61880.1	tRNA-Trp-1	chr1:22866758-22866829	1e-09	100	97	Plus
98B	UCAGAAGGUUGCGUGUUCG[U/a]UUCACGUCGGGUUCA	AT1G20820.1	tRNA-Trp-1	chr1:7242761-7242832	1e-09	100	97	Plus
98B	UCAGAAGGUUGCGUGUUCG[U/a]UUCACGUCGGGUUCA	AT1G11640.1	tRNA-Trp-1	chr1:3914629-3914700	1e-09	100	97	Plus
98B	UCAGAAGGUUGCGUGUUCG[U/a]UUCACGUCGGGUUCA	AT1G15450.1	tRNA-Trp-1	chr1:5309647-5309718	1e-09	100	97	Plus
98B	UCAGAAGGUUGCGUGUUCG[U/a]UUCACGUCGGGUUCA	AT1G80250.1	tRNA-Trp-1	chr1:30174014-30174085	1e-09	100	97	Plus
98C	UCAGAAGGUUGCGUGUUCG[U/a]UUCACGUCGGGUUC	AT5G18005.1	tRNA-Trp-1	chr5:5962698-5962769	4e-09	100	97	Plus
98C	UCAGAAGGUUGCGUGUUCG[U/a]UUCACGUCGGGUUC	AT5G18015.1	tRNA-Trp-2	chr5:5965971-5966042	4e-09	100	97	Plus
98C	UCAGAAGGUUGCGUGUUCG[U/a]UUCACGUCGGGUUC	AT4G39615.1	tRNA-Trp-1	chr4:18395028-18395099	4e-09	100	97	Plus
98C	UCAGAAGGUUGCGUGUUCG[U/a]UUCACGUCGGGUUC	AT4G17765.1	tRNA-Trp-2	chr4:9873512-9873583	4e-09	100	97	Plus
98C	UCAGAAGGUUGCGUGUUCG[U/a]UUCACGUCGGGUUC	AT4G17612.1	tRNA-Trp-1	chr4:9815203-9815274	4e-09	100	97	Plus
98C	UCAGAAGGUUGCGUGUUCG[U/a]UUCACGUCGGGUUC	AT3G03845.1	tRNA-Trp-2	chr3:981969-982040	4e-09	100	97	Plus
98C	UCAGAAGGUUGCGUGUUCG[U/a]UUCACGUCGGGUUC	AT3G03852.1	tRNA-Trp-1	chr3:984099-984170	4e-09	100	97	Plus
98C	UCAGAAGGUUGCGUGUUCG[U/a]UUCACGUCGGGUUC	AT1G61880.1	tRNA-Trp-1	chr1:22866758-22866829	4e-09	100	97	Plus
98C	UCAGAAGGUUGCGUGUUCG[U/a]UUCACGUCGGGUUC	AT1G20820.1	tRNA-Trp-1	chr1:7242761-7242832	4e-09	100	97	Plus
98C	UCAGAAGGUUGCGUGUUCG[U/a]UUCACGUCGGGUUC	AT1G11640.1	tRNA-Trp-1	chr1:3914629-3914700	4e-09	100	97	Plus
98C	UCAGAAGGUUGCGUGUUCG[U/a]UUCACGUCGGGUUC	AT1G15450.1	tRNA-Trp-1	chr1:5309647-5309718	4e-09	100	97	Plus
98C	UCAGAAGGUUGCGUGUUCG[U/a]UUCACGUCGGGUUC	AT1G80250.1	tRNA-Trp-1	chr1:30174014-30174085	4e-09	100	97	Plus
98D	UCAGAAGGUUGCGUGUUCG[U/a]UUCACGUCGGG	AT5G18005.1	tRNA-Trp-1	chr5:5962698-5962769	1e-07	100	96	Plus
98D	UCAGAAGGUUGCGUGUUCG[U/a]UUCACGUCGGG	AT5G18015.1	tRNA-Trp-2	chr5:5965971-5966042	1e-07	100	96	Plus
98D	UCAGAAGGUUGCGUGUUCG[U/a]UUCACGUCGGG	AT4G39615.1	tRNA-Trp-1	chr4:18395028-18395099	1e-07	100	96	Plus
98D	UCAGAAGGUUGCGUGUUCG[U/a]UUCACGUCGGG	AT4G17765.1	tRNA-Trp-2	chr4:9873512-9873583	1e-07	100	96	Plus
98D	UCAGAAGGUUGCGUGUUCG[U/a]UUCACGUCGGG	AT4G17612.1	tRNA-Trp-1	chr4:9815203-9815274	1e-07	100	96	Plus
98D	UCAGAAGGUUGCGUGUUCG[U/a]UUCACGUCGGG	AT3G03845.1	tRNA-Trp-2	chr3:981969-982040	1e-07	100	96	Plus
98D	UCAGAAGGUUGCGUGUUCG[U/a]UUCACGUCGGG	AT3G03852.1	tRNA-Trp-1	chr3:984099-984170	1e-07	100	96	Plus
98D	UCAGAAGGUUGCGUGUUCG[U/a]UUCACGUCGGG	AT1G61880.1	tRNA-Trp-1	chr1:22866758-22866829	1e-07	100	96	Plus
98D	UCAGAAGGUUGCGUGUUCG[U/a]UUCACGUCGGG	AT1G20820.1	tRNA-Trp-1	chr1:7242761-7242832	1e-07	100	96	Plus
98D	UCAGAAGGUUGCGUGUUCG[U/a]UUCACGUCGGG	AT1G11640.1	tRNA-Trp-1	chr1:3914629-3914700	1e-07	100	96	Plus
98D	UCAGAAGGUUGCGUGUUCG[U/a]UUCACGUCGGG	AT1G15450.1	tRNA-Trp-1	chr1:5309647-5309718	1e-07	100	96	Plus
98D	UCAGAAGGUUGCGUGUUCG[U/a]UUCACGUCGGG	AT1G80250.1	tRNA-Trp-1	chr1:30174014-30174085	1e-07	100	96	Plus
98E	AAGGUUGCGUGUUCG[U/a]UUCACGUCGGGUUC	AT5G18005.1	tRNA-Trp-1	chr5:5962698-5962769	4e-07	100	96	Plus
98E	AAGGUUGCGUGUUCG[U/a]UUCACGUCGGGUUC	AT5G18015.1	tRNA-Trp-1	chr5:5965971-5966042	4e-07	100	96	Plus
98E	AAGGUUGCGUGUUCG[U/a]UUCACGUCGGGUUC	AT4G39615.1	tRNA-Trp-1	chr4:18395028-18395099	4e-07	100	96	Plus
98E	AAGGUUGCGUGUUCG[U/a]UUCACGUCGGGUUC	AT4G17765.1	tRNA-Trp-2	chr4:9873512-9873583	4e-07	100	96	Plus
98E	AAGGUUGCGUGUUCG[U/a]UUCACGUCGGGUUC	AT4G17612.1	tRNA-Trp-1	chr4:9815203-9815274	4e-07	100	96	Plus
98E	AAGGUUGCGUGUUCG[U/a]UUCACGUCGGGUUC	AT3G03845.1	tRNA-Trp-2	chr3:981969-982040	4e-07	100	96	Plus
98E	AAGGUUGCGUGUUCG[U/a]UUCACGUCGGGUUC	AT3G03852.1	tRNA-Trp-1	chr3:984099-984170	4e-07	100	96	Plus
98E	AAGGUUGCGUGUUCG[U/a]UUCACGUCGGGUUC	AT1G61880.1	tRNA-Trp-1	chr1:22866758-22866829	4e-07	100	96	Plus
98E	AAGGUUGCGUGUUCG[U/a]UUCACGUCGGGUUC	AT1G20820.1	tRNA-Trp-1	chr1:7242761-7242832	4e-07	100	96	Plus
98E	AAGGUUGCGUGUUCG[U/a]UUCACGUCGGGUUC	AT1G11640.1	tRNA-Trp-1	chr1:3914629-3914700	4e-07	100	96	Plus
98E	AAGGUUGCGUGUUCG[U/a]UUCACGUCGGGUUC	AT1G15450.1	tRNA-Trp-1	chr1:5309647-5309718	4e-07	100	96	Plus
98E	AAGGUUGCGUGUUCG[U/a]UUCACGUCGGGUUC	AT1G80250.1	tRNA-Trp-1	chr1:30174014-30174085	4e-07	100	96	Plus
98G	UCAGAAGGUUGCGUGUUC	AT5G18005.1	tRNA-Trp-1	chr5:5962698-5962769	0.011	100	100	Plus
98G	UCAGAAGGUUGCGUGUUC	AT5G18015.1	tRNA-Trp-2	chr5:5965971-5966042	0.011	100	100	Plus
98G	UCAGAAGGUUGCGUGUUC	AT4G39615.1	tRNA-Trp-1	chr4:18395028-18395099	0.011	100	100	Plus
98G	UCAGAAGGUUGCGUGUUC	AT4G17765.1	tRNA-Trp-2	chr4:9873512-9873583	0.011	100	100	Plus
98G	UCAGAAGGUUGCGUGUUC	AT4G17612.1	tRNA-Trp-1	chr4:9815203-9815274	0.011	100	100	Plus
98G	UCAGAAGGUUGCGUGUUC	AT3G03845.1	tRNA-Trp-2	chr3:981969-982040	0.011	100	100	Plus
98G	UCAGAAGGUUGCGUGUUC	AT3G03852.1	tRNA-Trp-1	chr3:984099-984170	0.011	100	100	Plus
98G	UCAGAAGGUUGCGUGUUC	AT1G61880.1	tRNA-Trp-1	chr1:22866758-22866829	0.011	100	100	Plus
98G	UCAGAAGGUUGCGUGUUC	AT1G20820.1	tRNA-Trp-1	chr1:7242761-7242832	0.011	100	100	Plus
98G	UCAGAAGGUUGCGUGUUC	AT1G11640.1	tRNA-Trp-1	chr1:3914629-3914700	0.011	100	100	Plus
98G	UCAGAAGGUUGCGUGUUC	AT1G15450.1	tRNA-Trp-1	chr1:5309647-5309718	0.011	100	100	Plus
98G	UCAGAAGGUUGCGUGUUC	AT1G80250.1	tRNA-Trp-1	chr1:30174014-30174085	0.011	100	100	Plus
99B	CCAAUGUCGUAGGUUCAAAUCCUACAGAGCGUGCCA	ATMG00930.1	tRNA-Trp (mito)	chrM:250080-250153	4e-10	91.7	100	Plus
99B	CCAAUGUCGUAGGUUCAAAUCCUACAGAGCGUGCCA	ATCG00610.1	tRNA-Trp (chloroplast)	chrC:66229-66302	4e-10	91.7	100	Plus
99B	CCAAUGUCGUAGGUUCAAAUCCUACAGAGCGUGCCA	AT2G07748.1	tRNA-Trp-1	chr2:3280863-3280936	4e-10	91.7	100	Plus
99C	CAAUGUCGUAGGUUCAAAUCCUACAGAGCGUGCCA	ATMG00930.1	tRNA-Trp (mito)	chrM:250080-250153	1e-09	91.4	100	Plus
99C	CAAUGUCGUAGGUUCAAAUCCUACAGAGCGUGCCA	ATCG00610.1	tRNA-Trp (chloroplast)	chrC:66229-66302	1e-09	91.4	100	Plus
99C	CAAUGUCGUAGGUUCAAAUCCUACAGAGCGUGCCA	AT2G07748.1	tRNA-Trp-1	chr2:3280863-3280936	1e-09	91.4	100	Plus
99D	UCGUAGGUUCAAAUCCUACAGAGCGUGCCA	ATMG00930.1	tRNA-Trp (mito)	chrM:250080-250153	4e-07	90	100	Plus
99D	UCGUAGGUUCAAAUCCUACAGAGCGUGCCA	ATCG00610.1	tRNA-Trp (chloroplast)	chrC:66229-66302	4e-07	90	100	Plus
99D	UCGUAGGUUCAAAUCCUACAGAGCGUGCCA	AT2G07748.1	tRNA-Trp-1	chr2:3280863-3280936	4e-07	90	100	Plus
99E	UCGUAGGUUCAAAUCCUACAGAGCGUGCC	ATMG00930.1	tRNA-Trp (mito)	chrM:250080-250153	4e-07	90	100	Plus
99E	UCGUAGGUUCAAAUCCUACAGAGCGUGCC	ATCG00610.1	tRNA-Trp (chloroplast)	chrC:66229-66302	4e-07	90	100	Plus
99E	UCGUAGGUUCAAAUCCUACAGAGCGUGCC	AT2G07748.1	tRNA-Trp-1	chr2:3280863-3280936	4e-07	90	100	Plus
99F	UAGGUUCAAAUCCUACAGAGCGUGCCA	ATMG00930.1	tRNA-Trp (mito)	chrM:250080-250153	1e-05	88.9	100	Plus
99F	UAGGUUCAAAUCCUACAGAGCGUGCCA	ATCG00610.1	tRNA-Trp (chloroplast)	chrC:66229-66302	1e-05	88.9	100	Plus
99F	UAGGUUCAAAUCCUACAGAGCGUGCCA	AT2G07748.1	tRNA-Trp-1	chr2:3280863-3280936	1e-05	88.9	100	Plus
